# Supplementary material for: 2-Amino-4-(4-fluoro­phen­yl)-6-meth­oxy-4H-benzo[h]chromene-3-carbonitrile
Source: Acta Crystallogr Sect E Struct Rep Online. 2012 May 31;68(Pt 6):o1934–5. doi: 10.1107/S1600536812023021 (PMC3379488; doi:10.1107/S1600536812023021)
Supplement: Supplementary file 1 [file e-68-o1934-sup1.cif]

##############################################################################
#                                                                            #
# This CIF contains the data in a paper accepted for publication in          #
# Acta Crystallographica Section E. It conforms to the requirements of       #
# Notes for Authors for Acta Crystallographica Section E, and has been       #
# peer reviewed under the auspices of the IUCr Commission on Journals.       #
#                                                                            #
# Full details of the Crystallographic Information File format               #
# are given in the paper "The Crystallographic Information File (CIF):       #
# a New Standard Archive File for Crystallography" by S. R. Hall, F. H.      #
# Allen and I. D. Brown [Acta Cryst. (1991), A47, 655-685].                  #
#                                                                            #
# The current version of the core CIF dictionary is obtainable from          #
# ftp://ftp.iucr.org/pub/cif_core.dic.                                       #
#                                                                            #
# Software is freely available for graphical display of the structure(s)     #
# in this CIF. For information consult the CIF software page                 #
# http://www.iucr.org/resources/cif/software.                                #
#                                                                            #
# This file may be used for bona fide research purposes within the           #
# scientific community so long as proper attribution is given to the journal # 
# article from which it was obtained.                                        #
#                                                                            #
##############################################################################
data_global
_audit_creation_method     'form.cif (version 2.0)'
_journal_data_validation_number     ?
_journal_date_recd_electronic     2012-05-13
_journal_date_accepted     2012-05-20
_journal_name_full     'Acta Crystallographica, Section E'
_journal_year     2012
_journal_volume     68
_journal_issue      6
_journal_page_first     o1934
_journal_page_last     o1935
_journal_paper_category     QO
_journal_paper_doi     10.1107/S1600536812023021
_journal_coeditor_code     LH5476
_publ_contact_author_name     'Prof. Fun, Hoong-Kun'
_publ_contact_author_address
;
      X-ray Crystallography Unit
      School of Physics
      Universiti Sains Malaysia
      11800 USM, Penang
      MALAYSIA
;
_publ_contact_author_email     'hkfun@usm.my'
_publ_contact_author_fax     '604 6579150'
_publ_contact_author_phone     '604 6533652'
_publ_section_title
;\
2-Amino-4-(4-fluorophenyl)-6-methoxy-4<i>H</i>-benzo[<i>h</i>]chromene-3-\
carbonitrile
;
loop_
    _publ_author_name
    _publ_author_footnote
    _publ_author_address
    'Al-Anood M. Al-Dies' ?
;
Chemistry Department
Faculty of Science
King Khalid University
9004 Abha
Saudi Arabia
;
    'Abdel-Galil E. Amr' ?
;
Drug Exploration & Development Chair (DEDC)
College of Pharmacy
King Saud University
Riyadh 11451
Saudi Arabia
Applied Organic Chemistry Department
National Research Center
Dokki 12622
Cairo
Egypt
;
    'Ahmed M. El-Agrody' ?
;
Chemistry Department
Faculty of Science
King Khalid University
9004 Abha
Saudi Arabia
;
    'Tze Shyang Chia' ?
;
X-ray Crystallography Unit
School of Physics
Universiti Sains Malaysia
11800 USM, Penang
Malaysia
;
    'Fun, Hoong-Kun'
;
Thomson Reuters ResearcherID: A-3561-2009.
;
;
X-ray Crystallography Unit
School of Physics
Universiti Sains Malaysia
11800 USM, Penang
Malaysia
;
data_I
_audit_creation_method     SHELXL-97
_chemical_name_systematic
;
2-Amino-4-(4-fluorophenyl)-6-methoxy-4<i>H</i>-benzo[<i>h</i>]chromene-
3-carbonitrile
;
_chemical_name_common     ?
_chemical_formula_moiety     'C21 H15 F N2 O2'
_chemical_formula_sum     'C21 H15 F N2 O2'
_chemical_formula_iupac     'C21 H15 F N2 O2'
_chemical_formula_weight     346.35
_chemical_melting_point     ?
_symmetry_cell_setting     monoclinic
_symmetry_space_group_name_H-M     'P 21/c'
_symmetry_space_group_name_Hall     '-P 2ybc'
loop_
    _symmetry_equiv_pos_as_xyz
    'x, y, z'
    '-x, y+1/2, -z+1/2'
    '-x, -y, -z'
    'x, -y-1/2, z-1/2'
_cell_length_a     12.6336(4)
_cell_length_b     11.9333(3)
_cell_length_c     12.0471(4)
_cell_angle_alpha     90.00
_cell_angle_beta     113.581(2)
_cell_angle_gamma     90.00
_cell_volume     1664.56(9)
_cell_formula_units_Z     4
_cell_measurement_reflns_used     3014
_cell_measurement_theta_min     3.82
_cell_measurement_theta_max     71.51
_cell_measurement_temperature     296(2)
_exptl_crystal_description     'plate'
_exptl_crystal_colour     'yellow'
_exptl_crystal_size_max     0.88
_exptl_crystal_size_mid     0.68
_exptl_crystal_size_min     0.06
_exptl_crystal_density_diffrn     1.382
_exptl_crystal_density_meas     ?
_exptl_crystal_density_method     'not measured'
_exptl_crystal_F_000     720
_exptl_absorpt_coefficient_mu     0.805
_exptl_absorpt_correction_type     multi-scan
_exptl_absorpt_process_details     '(<i>SADABS</i>; Bruker, 2009)'
_exptl_absorpt_correction_T_min     0.5370
_exptl_absorpt_correction_T_max     0.9533
_exptl_special_details
;
;
_diffrn_ambient_temperature     296(2)
_diffrn_radiation_type     CuK\a
_diffrn_radiation_wavelength     1.54178
_diffrn_radiation_source     'fine-focus sealed tube'
_diffrn_radiation_monochromator     graphite
_diffrn_measurement_device_type
;
Bruker SMART APEXII CCD area-detector
;
_diffrn_measurement_method     '\f and \w scans'
_diffrn_detector_area_resol_mean     ?
_diffrn_reflns_number     11390
_diffrn_reflns_av_R_equivalents     0.0345
_diffrn_reflns_av_sigmaI/netI     0.0380
_diffrn_reflns_theta_min     3.82
_diffrn_reflns_theta_max     71.89
_diffrn_reflns_theta_full     71.89
_diffrn_measured_fraction_theta_max     0.978
_diffrn_measured_fraction_theta_full     0.978
_diffrn_reflns_limit_h_min     -15
_diffrn_reflns_limit_h_max     15
_diffrn_reflns_limit_k_min     -12
_diffrn_reflns_limit_k_max     14
_diffrn_reflns_limit_l_min     -12
_diffrn_reflns_limit_l_max     14
_diffrn_standards_number     0
_diffrn_standards_interval_count     .
_diffrn_standards_interval_time     .
_diffrn_standards_decay_%     ?
_refine_special_details
;
Refinement of <i>F</i>^2^ against ALL reflections. The weighted <i>R</i>-factor
<i>wR</i> and goodness of fit <i>S</i> are based on <i>F</i>^2^, conventional
<i>R</i>-factors <i>R</i> are based on <i>F</i>, with <i>F</i> set to zero for
negative <i>F</i>^2^. The threshold expression of <i>F</i>^2^ >
\s(<i>F</i>^2^) is used only for calculating <i>R</i>-factors(gt) <i>etc</i>.
and is not relevant to the choice of reflections for refinement.
<i>R</i>-factors based on <i>F</i>^2^ are statistically about twice as large
as those based on <i>F</i>, and <i>R</i>- factors based on ALL data will be
even larger.
;
_reflns_number_total     3199
_reflns_number_gt     2770
_reflns_threshold_expression     I>2\s(I)
_refine_ls_structure_factor_coef     Fsqd
_refine_ls_matrix_type     full
_refine_ls_R_factor_all     0.0521
_refine_ls_R_factor_gt     0.0470
_refine_ls_wR_factor_gt     0.1273
_refine_ls_wR_factor_ref     0.1317
_refine_ls_goodness_of_fit_ref     1.050
_refine_ls_restrained_S_all     1.050
_refine_ls_number_reflns     3199
_refine_ls_number_parameters     245
_refine_ls_number_restraints     0
_refine_ls_hydrogen_treatment     mixed
_refine_ls_weighting_scheme     calc
_refine_ls_weighting_details
         'calc w=1/[\s^2^(Fo^2^)+(0.0702P)^2^+0.3162P] where P=(Fo^2^+2Fc^2^)/3'
_atom_sites_solution_hydrogens     geom
_atom_sites_solution_primary     direct
_atom_sites_solution_secondary     difmap
_refine_ls_shift/su_max     0.000
_refine_ls_shift/su_mean     0.000
_refine_diff_density_max     0.218
_refine_diff_density_min     -0.210
_refine_ls_extinction_method     'SHELXTL (Sheldrick, 2008)'
_refine_ls_extinction_coef     0.0030(5)
_refine_ls_extinction_expression
                                  'Fc^*^=kFc[1+0.001xFc^2^\l^3^/sin(2\q)]^-1/4^'
loop_
    _atom_type_symbol
    _atom_type_description
    _atom_type_scat_dispersion_real
    _atom_type_scat_dispersion_imag
    _atom_type_scat_source
    'C' 'C' 0.0181 0.0091
                         'International Tables Vol C Tables 4.2.6.8 and 6.1.1.4'
    'H' 'H' 0.0000 0.0000
                         'International Tables Vol C Tables 4.2.6.8 and 6.1.1.4'
    'N' 'N' 0.0311 0.0180
                         'International Tables Vol C Tables 4.2.6.8 and 6.1.1.4'
    'O' 'O' 0.0492 0.0322
                         'International Tables Vol C Tables 4.2.6.8 and 6.1.1.4'
    'F' 'F' 0.0727 0.0534
                         'International Tables Vol C Tables 4.2.6.8 and 6.1.1.4'
_computing_data_collection     'APEX2 (Bruker, 2009)'
_computing_cell_refinement     'SAINT (Bruker, 2009)'
_computing_data_reduction     'SAINT (Bruker, 2009)'
_computing_structure_solution     'SHELXTL (Sheldrick, 2008)'
_computing_structure_refinement     'SHELXTL (Sheldrick, 2008)'
_computing_molecular_graphics     'SHELXTL (Sheldrick, 2008)'
_computing_publication_material
;
SHELXTL (Sheldrick, 2008) and PLATON (Spek, 2009)
;
loop_
    _atom_site_type_symbol
    _atom_site_label
    _atom_site_fract_x
    _atom_site_fract_y
    _atom_site_fract_z
    _atom_site_U_iso_or_equiv
    _atom_site_adp_type
    _atom_site_calc_flag
    _atom_site_refinement_flags
    _atom_site_occupancy
    _atom_site_symmetry_multiplicity
    _atom_site_disorder_assembly
    _atom_site_disorder_group
    F F1 1.08340(11) 0.92571(13) 0.19221(15) 0.0946(5) Uani d . 1 1 . .
    O O1 0.59888(10) 0.46944(9) 0.14761(10) 0.0507(3) Uani d . 1 1 . .
    O O2 0.85128(13) 0.37355(11) -0.12356(13) 0.0677(4) Uani d . 1 1 . .
    N N1 0.52279(14) 0.57508(14) 0.24812(14) 0.0569(4) Uani d . 1 1 . .
    N N2 0.58458(15) 0.85793(13) 0.21110(16) 0.0666(4) Uani d . 1 1 . .
    C C1 0.58225(13) 0.57477(13) 0.17674(13) 0.0442(3) Uani d . 1 1 . .
    C C2 0.62297(13) 0.66625(13) 0.13969(13) 0.0439(3) Uani d . 1 1 . .
    C C3 0.68193(12) 0.66037(12) 0.05215(13) 0.0416(3) Uani d . 1 1 . .
    H H3A 0.6274 0.6888 -0.0262 0.050 Uiso calc R 1 1 . .
    C C4 0.70666(12) 0.53883(12) 0.03481(12) 0.0412(3) Uani d . 1 1 . .
    C C5 0.66493(12) 0.45325(12) 0.07952(13) 0.0422(3) Uani d . 1 1 . .
    C C6 0.68132(12) 0.33927(13) 0.05802(13) 0.0437(3) Uani d . 1 1 . .
    C C7 0.63629(15) 0.24988(14) 0.10278(16) 0.0541(4) Uani d . 1 1 . .
    H H7A 0.5972 0.2650 0.1522 0.065 Uiso calc R 1 1 . .
    C C8 0.64953(19) 0.14210(15) 0.07431(19) 0.0656(5) Uani d . 1 1 . .
    H H8A 0.6191 0.0841 0.1040 0.079 Uiso calc R 1 1 . .
    C C9 0.70845(18) 0.11761(15) 0.00090(19) 0.0683(5) Uani d . 1 1 . .
    H H9A 0.7161 0.0435 -0.0187 0.082 Uiso calc R 1 1 . .
    C C10 0.75491(17) 0.20137(15) -0.04230(17) 0.0592(4) Uani d . 1 1 . .
    H H10A 0.7947 0.1839 -0.0904 0.071 Uiso calc R 1 1 . .
    C C11 0.74309(13) 0.31434(13) -0.01470(14) 0.0466(4) Uani d . 1 1 . .
    C C12 0.78985(14) 0.40492(14) -0.05799(14) 0.0490(4) Uani d . 1 1 . .
    C C13 0.77181(13) 0.51312(13) -0.03431(14) 0.0469(4) Uani d . 1 1 . .
    H H13A 0.8026 0.5710 -0.0638 0.056 Uiso calc R 1 1 . .
    C C14 0.79036(13) 0.73268(12) 0.09176(13) 0.0433(3) Uani d . 1 1 . .
    C C15 0.80585(16) 0.80610(15) 0.01145(16) 0.0573(4) Uani d . 1 1 . .
    H H15A 0.7487 0.8125 -0.0664 0.069 Uiso calc R 1 1 . .
    C C16 0.90543(18) 0.87111(17) 0.04453(19) 0.0682(5) Uani d . 1 1 . .
    H H16A 0.9157 0.9203 -0.0102 0.082 Uiso calc R 1 1 . .
    C C17 0.98691(16) 0.86051(16) 0.15903(19) 0.0629(5) Uani d . 1 1 . .
    C C18 0.97531(16) 0.78960(18) 0.24158(19) 0.0675(5) Uani d . 1 1 . .
    H H18A 1.0327 0.7844 0.3194 0.081 Uiso calc R 1 1 . .
    C C19 0.87556(15) 0.72490(15) 0.20702(16) 0.0567(4) Uani d . 1 1 . .
    H H19A 0.8663 0.6758 0.2624 0.068 Uiso calc R 1 1 . .
    C C20 0.8921(2) 0.46109(19) -0.1767(2) 0.0726(6) Uani d . 1 1 . .
    H H20A 0.9294 0.4291 -0.2248 0.109 Uiso calc R 1 1 . .
    H H20B 0.9463 0.5066 -0.1139 0.109 Uiso calc R 1 1 . .
    H H20C 0.8282 0.5064 -0.2271 0.109 Uiso calc R 1 1 . .
    C C21 0.60126(14) 0.77220(13) 0.17819(14) 0.0479(4) Uani d . 1 1 . .
    H H2N1 0.4932(18) 0.510(2) 0.2566(19) 0.065(6) Uiso d . 1 1 . .
    H H1N1 0.4912(19) 0.642(2) 0.251(2) 0.073(6) Uiso d . 1 1 . .
loop_
    _atom_site_aniso_label
    _atom_site_aniso_U_11
    _atom_site_aniso_U_22
    _atom_site_aniso_U_33
    _atom_site_aniso_U_12
    _atom_site_aniso_U_13
    _atom_site_aniso_U_23
    F1 0.0660(7) 0.0911(9) 0.1290(11) -0.0335(7) 0.0416(7) -0.0317(8)
    O1 0.0622(7) 0.0378(6) 0.0650(7) -0.0010(5) 0.0391(5) -0.0020(5)
    O2 0.0845(9) 0.0567(8) 0.0838(9) 0.0070(6) 0.0566(7) -0.0061(6)
    N1 0.0703(9) 0.0447(8) 0.0724(9) -0.0022(7) 0.0461(8) -0.0035(7)
    N2 0.0771(10) 0.0491(9) 0.0787(10) 0.0032(7) 0.0364(8) -0.0149(7)
    C1 0.0464(7) 0.0404(8) 0.0472(8) 0.0021(6) 0.0202(6) -0.0029(6)
    C2 0.0450(7) 0.0399(8) 0.0486(8) 0.0018(6) 0.0206(6) -0.0025(6)
    C3 0.0441(7) 0.0378(7) 0.0420(7) 0.0014(6) 0.0162(6) 0.0007(6)
    C4 0.0429(7) 0.0383(7) 0.0411(7) 0.0010(5) 0.0155(6) -0.0019(6)
    C5 0.0444(7) 0.0390(7) 0.0440(7) 0.0017(6) 0.0185(6) -0.0025(6)
    C6 0.0433(7) 0.0392(8) 0.0443(7) 0.0030(6) 0.0131(6) -0.0014(6)
    C7 0.0605(9) 0.0427(8) 0.0615(9) 0.0019(7) 0.0269(8) 0.0031(7)
    C8 0.0794(12) 0.0396(9) 0.0821(12) 0.0006(8) 0.0366(10) 0.0040(8)
    C9 0.0804(13) 0.0379(9) 0.0857(13) 0.0083(8) 0.0322(10) -0.0052(9)
    C10 0.0653(10) 0.0477(9) 0.0664(10) 0.0085(8) 0.0283(8) -0.0084(8)
    C11 0.0460(8) 0.0428(8) 0.0471(8) 0.0058(6) 0.0146(6) -0.0042(6)
    C12 0.0494(8) 0.0503(9) 0.0499(8) 0.0046(7) 0.0227(6) -0.0053(7)
    C13 0.0506(8) 0.0447(8) 0.0488(8) -0.0014(6) 0.0234(6) -0.0021(6)
    C14 0.0455(7) 0.0367(7) 0.0509(8) 0.0004(6) 0.0227(6) -0.0051(6)
    C15 0.0639(10) 0.0539(10) 0.0538(9) -0.0093(8) 0.0232(8) 0.0002(7)
    C16 0.0781(13) 0.0595(11) 0.0786(12) -0.0178(9) 0.0434(11) -0.0029(9)
    C17 0.0534(9) 0.0539(10) 0.0883(13) -0.0127(8) 0.0357(9) -0.0207(9)
    C18 0.0507(10) 0.0709(12) 0.0684(11) -0.0004(8) 0.0107(8) -0.0124(9)
    C19 0.0566(9) 0.0543(10) 0.0550(9) -0.0006(7) 0.0180(7) 0.0028(7)
    C20 0.0858(14) 0.0711(13) 0.0848(13) -0.0002(10) 0.0591(12) -0.0052(10)
    C21 0.0510(8) 0.0442(9) 0.0516(8) -0.0004(6) 0.0237(7) -0.0039(7)
_geom_special_details
;
All e.s.d.'s (except the e.s.d. in the dihedral angle between two l.s. planes)
are estimated using the full covariance matrix. The cell e.s.d.'s are taken
into account individually in the estimation of e.s.d.'s in distances, angles
and torsion angles; correlations between e.s.d.'s in cell parameters are only
used when they are defined by crystal symmetry. An approximate (isotropic)
treatment of cell e.s.d.'s is used for estimating e.s.d.'s involving l.s.
planes.
;
loop_
    _geom_bond_atom_site_label_1
    _geom_bond_atom_site_label_2
    _geom_bond_site_symmetry_2
    _geom_bond_distance
    _geom_bond_publ_flag
    F1 C17 . 1.364(2) ?
    O1 C1 . 1.3440(18) ?
    O1 C5 . 1.3979(18) ?
    O2 C12 . 1.3627(19) ?
    O2 C20 . 1.425(2) ?
    N1 C1 . 1.349(2) ?
    N1 H2N1 . 0.89(2) ?
    N1 H1N1 . 0.90(2) ?
    N2 C21 . 1.147(2) ?
    C1 C2 . 1.356(2) ?
    C2 C21 . 1.411(2) ?
    C2 C3 . 1.517(2) ?
    C3 C4 . 1.516(2) ?
    C3 C14 . 1.525(2) ?
    C3 H3A . 0.9800 ?
    C4 C5 . 1.356(2) ?
    C4 C13 . 1.419(2) ?
    C5 C6 . 1.415(2) ?
    C6 C7 . 1.413(2) ?
    C6 C11 . 1.418(2) ?
    C7 C8 . 1.359(3) ?
    C7 H7A . 0.9300 ?
    C8 C9 . 1.396(3) ?
    C8 H8A . 0.9300 ?
    C9 C10 . 1.364(3) ?
    C9 H9A . 0.9300 ?
    C10 C11 . 1.411(2) ?
    C10 H10A . 0.9300 ?
    C11 C12 . 1.427(2) ?
    C12 C13 . 1.361(2) ?
    C13 H13A . 0.9300 ?
    C14 C15 . 1.376(2) ?
    C14 C19 . 1.378(2) ?
    C15 C16 . 1.394(3) ?
    C15 H15A . 0.9300 ?
    C16 C17 . 1.357(3) ?
    C16 H16A . 0.9300 ?
    C17 C18 . 1.358(3) ?
    C18 C19 . 1.392(3) ?
    C18 H18A . 0.9300 ?
    C19 H19A . 0.9300 ?
    C20 H20A . 0.9600 ?
    C20 H20B . 0.9600 ?
    C20 H20C . 0.9600 ?
loop_
    _geom_angle_atom_site_label_1
    _geom_angle_atom_site_label_2
    _geom_angle_atom_site_label_3
    _geom_angle_site_symmetry_1
    _geom_angle_site_symmetry_3
    _geom_angle
    _geom_angle_publ_flag
    C1 O1 C5 . . 118.35(12) ?
    C12 O2 C20 . . 116.83(14) ?
    C1 N1 H2N1 . . 115.9(14) ?
    C1 N1 H1N1 . . 113.3(15) ?
    H2N1 N1 H1N1 . . 124.2(19) ?
    O1 C1 N1 . . 110.73(14) ?
    O1 C1 C2 . . 123.18(13) ?
    N1 C1 C2 . . 126.07(15) ?
    C1 C2 C21 . . 117.63(13) ?
    C1 C2 C3 . . 123.24(13) ?
    C21 C2 C3 . . 118.96(13) ?
    C4 C3 C2 . . 109.01(12) ?
    C4 C3 C14 . . 112.07(12) ?
    C2 C3 C14 . . 112.70(12) ?
    C4 C3 H3A . . 107.6 ?
    C2 C3 H3A . . 107.6 ?
    C14 C3 H3A . . 107.6 ?
    C5 C4 C13 . . 118.64(14) ?
    C5 C4 C3 . . 122.12(13) ?
    C13 C4 C3 . . 119.19(13) ?
    C4 C5 O1 . . 123.18(13) ?
    C4 C5 C6 . . 122.86(14) ?
    O1 C5 C6 . . 113.93(13) ?
    C7 C6 C5 . . 123.01(14) ?
    C7 C6 C11 . . 118.83(14) ?
    C5 C6 C11 . . 118.13(14) ?
    C8 C7 C6 . . 120.61(17) ?
    C8 C7 H7A . . 119.7 ?
    C6 C7 H7A . . 119.7 ?
    C7 C8 C9 . . 120.59(18) ?
    C7 C8 H8A . . 119.7 ?
    C9 C8 H8A . . 119.7 ?
    C10 C9 C8 . . 120.56(16) ?
    C10 C9 H9A . . 119.7 ?
    C8 C9 H9A . . 119.7 ?
    C9 C10 C11 . . 120.55(17) ?
    C9 C10 H10A . . 119.7 ?
    C11 C10 H10A . . 119.7 ?
    C10 C11 C6 . . 118.83(15) ?
    C10 C11 C12 . . 122.65(15) ?
    C6 C11 C12 . . 118.51(14) ?
    C13 C12 O2 . . 124.33(15) ?
    C13 C12 C11 . . 120.91(14) ?
    O2 C12 C11 . . 114.76(14) ?
    C12 C13 C4 . . 120.87(15) ?
    C12 C13 H13A . . 119.6 ?
    C4 C13 H13A . . 119.6 ?
    C15 C14 C19 . . 118.55(15) ?
    C15 C14 C3 . . 120.19(14) ?
    C19 C14 C3 . . 121.25(14) ?
    C14 C15 C16 . . 121.29(17) ?
    C14 C15 H15A . . 119.4 ?
    C16 C15 H15A . . 119.4 ?
    C17 C16 C15 . . 118.01(18) ?
    C17 C16 H16A . . 121.0 ?
    C15 C16 H16A . . 121.0 ?
    C16 C17 C18 . . 122.84(17) ?
    C16 C17 F1 . . 118.04(19) ?
    C18 C17 F1 . . 119.11(19) ?
    C17 C18 C19 . . 118.47(17) ?
    C17 C18 H18A . . 120.8 ?
    C19 C18 H18A . . 120.8 ?
    C14 C19 C18 . . 120.84(17) ?
    C14 C19 H19A . . 119.6 ?
    C18 C19 H19A . . 119.6 ?
    O2 C20 H20A . . 109.5 ?
    O2 C20 H20B . . 109.5 ?
    H20A C20 H20B . . 109.5 ?
    O2 C20 H20C . . 109.5 ?
    H20A C20 H20C . . 109.5 ?
    H20B C20 H20C . . 109.5 ?
    N2 C21 C2 . . 179.06(19) ?
loop_
    _geom_torsion_atom_site_label_1
    _geom_torsion_atom_site_label_2
    _geom_torsion_atom_site_label_3
    _geom_torsion_atom_site_label_4
    _geom_torsion_site_symmetry_1
    _geom_torsion_site_symmetry_2
    _geom_torsion_site_symmetry_3
    _geom_torsion_site_symmetry_4
    _geom_torsion
    _geom_torsion_publ_flag
    C5 O1 C1 N1 . . . . -176.40(13) ?
    C5 O1 C1 C2 . . . . 2.4(2) ?
    O1 C1 C2 C21 . . . . -178.96(14) ?
    N1 C1 C2 C21 . . . . -0.3(2) ?
    O1 C1 C2 C3 . . . . 5.8(2) ?
    N1 C1 C2 C3 . . . . -175.55(15) ?
    C1 C2 C3 C4 . . . . -10.64(19) ?
    C21 C2 C3 C4 . . . . 174.21(13) ?
    C1 C2 C3 C14 . . . . -135.72(15) ?
    C21 C2 C3 C14 . . . . 49.13(18) ?
    C2 C3 C4 C5 . . . . 8.57(19) ?
    C14 C3 C4 C5 . . . . 134.03(14) ?
    C2 C3 C4 C13 . . . . -173.90(12) ?
    C14 C3 C4 C13 . . . . -48.44(17) ?
    C13 C4 C5 O1 . . . . -179.35(13) ?
    C3 C4 C5 O1 . . . . -1.8(2) ?
    C13 C4 C5 C6 . . . . -1.4(2) ?
    C3 C4 C5 C6 . . . . 176.10(13) ?
    C1 O1 C5 C4 . . . . -4.4(2) ?
    C1 O1 C5 C6 . . . . 177.49(12) ?
    C4 C5 C6 C7 . . . . -178.91(15) ?
    O1 C5 C6 C7 . . . . -0.8(2) ?
    C4 C5 C6 C11 . . . . -0.7(2) ?
    O1 C5 C6 C11 . . . . 177.36(12) ?
    C5 C6 C7 C8 . . . . 176.61(16) ?
    C11 C6 C7 C8 . . . . -1.6(2) ?
    C6 C7 C8 C9 . . . . 0.4(3) ?
    C7 C8 C9 C10 . . . . 0.8(3) ?
    C8 C9 C10 C11 . . . . -0.7(3) ?
    C9 C10 C11 C6 . . . . -0.5(3) ?
    C9 C10 C11 C12 . . . . -179.82(17) ?
    C7 C6 C11 C10 . . . . 1.6(2) ?
    C5 C6 C11 C10 . . . . -176.68(14) ?
    C7 C6 C11 C12 . . . . -179.03(14) ?
    C5 C6 C11 C12 . . . . 2.7(2) ?
    C20 O2 C12 C13 . . . . -4.3(3) ?
    C20 O2 C12 C11 . . . . 175.28(16) ?
    C10 C11 C12 C13 . . . . 176.76(16) ?
    C6 C11 C12 C13 . . . . -2.6(2) ?
    C10 C11 C12 O2 . . . . -2.8(2) ?
    C6 C11 C12 O2 . . . . 177.82(14) ?
    O2 C12 C13 C4 . . . . 179.97(14) ?
    C11 C12 C13 C4 . . . . 0.4(2) ?
    C5 C4 C13 C12 . . . . 1.6(2) ?
    C3 C4 C13 C12 . . . . -176.02(14) ?
    C4 C3 C14 C15 . . . . 106.56(16) ?
    C2 C3 C14 C15 . . . . -130.03(15) ?
    C4 C3 C14 C19 . . . . -72.26(18) ?
    C2 C3 C14 C19 . . . . 51.14(19) ?
    C19 C14 C15 C16 . . . . 0.4(3) ?
    C3 C14 C15 C16 . . . . -178.43(16) ?
    C14 C15 C16 C17 . . . . -0.4(3) ?
    C15 C16 C17 C18 . . . . 0.1(3) ?
    C15 C16 C17 F1 . . . . -178.75(17) ?
    C16 C17 C18 C19 . . . . 0.1(3) ?
    F1 C17 C18 C19 . . . . 178.99(16) ?
    C15 C14 C19 C18 . . . . -0.2(3) ?
    C3 C14 C19 C18 . . . . 178.68(15) ?
    C17 C18 C19 C14 . . . . -0.1(3) ?
loop_
    _geom_hbond_atom_site_label_D
    _geom_hbond_atom_site_label_H
    _geom_hbond_atom_site_label_A
    _geom_hbond_site_symmetry_A
    _geom_hbond_distance_DH
    _geom_hbond_distance_HA
    _geom_hbond_distance_DA
    _geom_hbond_angle_DHA
    _geom_hbond_publ_flag
    N1 H2N1 N2 2_645 0.89(2) 2.17(2) 3.054(2) 175(2) yes
_iucr_refine_instructions_details
;
TITL 14m in P2(1)/c
CELL 1.54178  12.6336  11.9333  12.0471  90.000 113.581  90.000
ZERR    4.00   0.0004   0.0003   0.0004   0.000   0.002   0.000
LATT  1
SYMM -X, 0.5+Y, 0.5-Z
SFAC C H N O F
UNIT 84 60 8 8 4
TEMP 23.000
SIZE 0.06 0.681 0.882
L.S. 10
BOND $H
ACTA
CONF
FMAP 2
PLAN 20
WGHT      0.0702      0.3162
EXTI    0.002975
FVAR       0.44591
F1    5    1.083401    0.925707    0.192210    11.00000    0.06603    0.09110 =
         0.12900   -0.03171    0.04161   -0.03352
O1    4    0.598875    0.469441    0.147611    11.00000    0.06223    0.03781 =
         0.06495   -0.00197    0.03905   -0.00098
O2    4    0.851280    0.373548   -0.123559    11.00000    0.08446    0.05665 =
         0.08378   -0.00607    0.05664    0.00700
N1    3    0.522789    0.575082    0.248121    11.00000    0.07030    0.04468 =
         0.07239   -0.00353    0.04605   -0.00219
N2    3    0.584585    0.857928    0.211097    11.00000    0.07709    0.04905 =
         0.07866   -0.01488    0.03644    0.00322
C1    1    0.582247    0.574774    0.176743    11.00000    0.04638    0.04039 =
         0.04724   -0.00292    0.02024    0.00214
C2    1    0.622972    0.666249    0.139686    11.00000    0.04496    0.03991 =
         0.04863   -0.00251    0.02056    0.00180
C3    1    0.681933    0.660375    0.052155    11.00000    0.04410    0.03778 =
         0.04196    0.00070    0.01616    0.00142
AFIX  13
H3A   2    0.627430    0.688802   -0.026212    11.00000   -1.20000
AFIX   0
C4    1    0.706657    0.538834    0.034808    11.00000    0.04287    0.03833 =
         0.04105   -0.00192    0.01552    0.00098
C5    1    0.664925    0.453255    0.079517    11.00000    0.04439    0.03895 =
         0.04402   -0.00246    0.01846    0.00172
C6    1    0.681322    0.339270    0.058020    11.00000    0.04331    0.03922 =
         0.04430   -0.00141    0.01306    0.00296
C7    1    0.636293    0.249879    0.102781    11.00000    0.06047    0.04274 =
         0.06152    0.00308    0.02694    0.00189
AFIX  43
H7A   2    0.597243    0.264980    0.152179    11.00000   -1.20000
AFIX   0
C8    1    0.649530    0.142099    0.074307    11.00000    0.07938    0.03957 =
         0.08209    0.00401    0.03664    0.00064
AFIX  43
H8A   2    0.619060    0.084120    0.103990    11.00000   -1.20000
AFIX   0
C9    1    0.708450    0.117605    0.000904    11.00000    0.08037    0.03787 =
         0.08573   -0.00518    0.03220    0.00829
AFIX  43
H9A   2    0.716083    0.043521   -0.018704    11.00000   -1.20000
AFIX   0
C10   1    0.754914    0.201373   -0.042298    11.00000    0.06525    0.04766 =
         0.06638   -0.00835    0.02828    0.00851
AFIX  43
H10A  2    0.794731    0.183885   -0.090361    11.00000   -1.20000
AFIX   0
C11   1    0.743094    0.314337   -0.014702    11.00000    0.04601    0.04281 =
         0.04712   -0.00419    0.01461    0.00579
C12   1    0.789848    0.404918   -0.057987    11.00000    0.04936    0.05034 =
         0.04990   -0.00527    0.02265    0.00461
C13   1    0.771807    0.513126   -0.034313    11.00000    0.05058    0.04472 =
         0.04879   -0.00207    0.02344   -0.00140
AFIX  43
H13A  2    0.802589    0.570975   -0.063832    11.00000   -1.20000
AFIX   0
C14   1    0.790363    0.732679    0.091756    11.00000    0.04551    0.03671 =
         0.05089   -0.00506    0.02267    0.00035
C15   1    0.805847    0.806098    0.011448    11.00000    0.06385    0.05385 =
         0.05374    0.00025    0.02318   -0.00926
AFIX  43
H15A  2    0.748743    0.812464   -0.066429    11.00000   -1.20000
AFIX   0
C16   1    0.905430    0.871109    0.044529    11.00000    0.07806    0.05949 =
         0.07858   -0.00295    0.04343   -0.01781
AFIX  43
H16A  2    0.915744    0.920281   -0.010209    11.00000   -1.20000
AFIX   0
C17   1    0.986916    0.860508    0.159034    11.00000    0.05339    0.05393 =
         0.08829   -0.02065    0.03571   -0.01275
C18   1    0.975305    0.789597    0.241581    11.00000    0.05068    0.07093 =
         0.06839   -0.01238    0.01065   -0.00039
AFIX  43
H18A  2    1.032676    0.784368    0.319428    11.00000   -1.20000
AFIX   0
C19   1    0.875562    0.724903    0.207025    11.00000    0.05662    0.05427 =
         0.05498    0.00283    0.01799   -0.00064
AFIX  43
H19A  2    0.866291    0.675806    0.262421    11.00000   -1.20000
AFIX   0
C20   1    0.892120    0.461089   -0.176684    11.00000    0.08574    0.07108 =
         0.08478   -0.00515    0.05905   -0.00017
AFIX 137
H20A  2    0.929391    0.429149   -0.224812    11.00000   -1.50000
H20B  2    0.946282    0.506645   -0.113912    11.00000   -1.50000
H20C  2    0.828195    0.506439   -0.227111    11.00000   -1.50000
AFIX   0
C21   1    0.601257    0.772198    0.178194    11.00000    0.05103    0.04418 =
         0.05160   -0.00389    0.02374   -0.00038
H2N1  2    0.493159    0.509566    0.256558    11.00000    0.06467
H1N1  2    0.491212    0.641678    0.250793    11.00000    0.07303
HKLF 4 1 0 0 1 0 -1 0 1 0 0
REM  14m in P2(1)/c
REM R1 =  0.0470 for   2770 Fo > 4sig(Fo)  and  0.0522 for all   3199 data
REM    245 parameters refined using      0 restraints
END
WGHT      0.0702      0.3162
REM Highest difference peak  0.218,  deepest hole -0.210,  1-sigma level  0.049
Q1    1   0.9257  0.8889  0.1123  11.00000  0.05    0.22
Q2    1   0.6599  0.6394  0.2101  11.00000  0.05    0.18
Q3    1   0.8492  0.7119  0.1311  11.00000  0.05    0.18
Q4    1   0.9468  0.8295  0.0763  11.00000  0.05    0.17
Q5    1   0.7382  0.5154  0.1073  11.00000  0.05    0.16
Q6    1   0.8151  0.7523  0.1614  11.00000  0.05    0.15
Q7    1   0.5861  0.5780  0.3425  11.00000  0.05    0.15
Q8    1   0.7379  0.4608 -0.0980  11.00000  0.05    0.15
Q9    1   0.8002  0.5212  0.0487  11.00000  0.05    0.14
Q10   1   0.6956  0.5167 -0.0453  11.00000  0.05    0.14
Q11   1   0.6018  0.7892  0.2476  11.00000  0.05    0.14
Q12   1   0.6415  0.4673  0.2325  11.00000  0.05    0.13
Q13   1   0.6747  0.3238 -0.0097  11.00000  0.05    0.13
Q14   1   0.5785  0.8446  0.1374  11.00000  0.05    0.13
Q15   1   0.6512  0.5018  0.0220  11.00000  0.05    0.13
Q16   1   0.8209  0.7387  0.0456  11.00000  0.05    0.12
Q17   1   0.9629  0.8595  0.2155  11.00000  0.05    0.12
Q18   1   0.7485  0.6999  0.0799  11.00000  0.05    0.12
Q19   1   0.9784  0.7903  0.1671  11.00000  0.05    0.12
Q20   1   0.8496  0.4214 -0.2915  11.00000  0.05    0.11
;
