# Supplementary material for: 2-Amino-4-(4-fluoro­phen­yl)-6-meth­oxy-4H-benzo[h]chromene-3-carbonitrile
Source: Acta Crystallogr Sect E Struct Rep Online. 2012 May 31;68(Pt 6):o1934–5. doi: 10.1107/S1600536812023021 (PMC3379488; doi:10.1107/S1600536812023021)
Supplement: Supplementary file 2 [file e-68-o1934-Isup2.hkl]

# 
# h,k,l, Fc-squared, Fo-squared, sigma(Fo-squared) and status flag 
# 
data_I
_shelx_title ' 14m in P2(1)/c' 
_shelx_refln_list_code          4 
_shelx_F_calc_maximum      357.96 
_exptl_crystal_F_000       720.00 
_reflns_d_resolution_high  0.8110 
 
loop_ 
 _symmetry_equiv_pos_as_xyz 
 'x, y, z' 
 '-x, y+1/2, -z+1/2' 
 '-x, -y, -z' 
 'x, -y-1/2, z-1/2' 
 
_cell_length_a    12.6336 
_cell_length_b    11.9333 
_cell_length_c    12.0471 
_cell_angle_alpha  90.000 
_cell_angle_beta  113.581 
_cell_angle_gamma  90.000 
 
_shelx_F_squared_multiplier     1.000 
 
loop_ 
 _refln_index_h 
 _refln_index_k 
 _refln_index_l 
 _refln_F_squared_calc 
 _refln_F_squared_meas 
 _refln_F_squared_sigma 
 _refln_observed_status 
   1   0   0      814.76      737.84     29.66 o 
   2   0   0     4776.05     5027.39    165.89 o 
   3   0   0     2400.99     2633.88     84.03 o 
   4   0   0     2347.56     2496.90     77.64 o 
   5   0   0      374.37      446.88     14.00 o 
   6   0   0      484.51      491.72     15.21 o 
   7   0   0       99.85       98.70      4.39 o 
   8   0   0       79.45       75.35      3.85 o 
   9   0   0      127.26      144.22      4.14 o 
  10   0   0      528.02      503.21     13.33 o 
  11   0   0      101.35      104.61      5.70 o 
  12   0   0        6.96        9.26      1.68 o 
  13   0   0        5.31        5.27      1.59 o 
  14   0   0        1.16        0.58      0.46 o 
   1   1   0      203.62      169.57      9.03 o 
   2   1   0      122.89      112.04      6.44 o 
   3   1   0     4469.90     4757.10    129.58 o 
   4   1   0     2156.29     2228.00     53.82 o 
   5   1   0      183.54      201.09      5.15 o 
   6   1   0      261.75      305.29      7.36 o 
   7   1   0       39.79       44.93      1.56 o 
   8   1   0      166.05      183.58      5.44 o 
   9   1   0      131.32      125.07      2.76 o 
  10   1   0       98.31       97.89      2.96 o 
  11   1   0      391.43      400.48     10.70 o 
  12   1   0        0.00        0.59      1.02 o 
  13   1   0        0.49        1.25      0.59 o 
  14   1   0        0.23        0.93      0.41 o 
   0   2   0      783.48      839.70     44.10 o 
   1   2   0      288.37      285.18     10.72 o 
   2   2   0     1290.56     1143.60     42.30 o 
   3   2   0      445.28      419.30     12.89 o 
   4   2   0        5.07        5.70      0.70 o 
   5   2   0     1668.20     1747.30     53.17 o 
   6   2   0      360.15      369.30     14.40 o 
   7   2   0        0.99        0.26      0.59 o 
   8   2   0      289.85      304.99      9.89 o 
   9   2   0        2.16        2.30      0.80 o 
  10   2   0       34.07       35.94      1.67 o 
  11   2   0        8.69        8.44      1.27 o 
  12   2   0       24.90       28.65      1.22 o 
  13   2   0        5.17        4.89      0.58 o 
  14   2   0       14.30       14.30      0.76 o 
   1   3   0     4544.29     4632.65    171.46 o 
   2   3   0     4235.20     3919.80    280.07 o 
   3   3   0      369.78      345.46      9.27 o 
   4   3   0      114.91      119.49      5.72 o 
   5   3   0      849.13      913.06     28.05 o 
   6   3   0      201.05      235.21      7.71 o 
   7   3   0        3.33        2.58      0.88 o 
   8   3   0       42.23       35.45      3.32 o 
   9   3   0      142.46      132.87      3.26 o 
  10   3   0       36.61       33.65      1.69 o 
  11   3   0       42.94       40.13      1.90 o 
  12   3   0        2.53        0.41      0.52 o 
  13   3   0        3.02        4.02      0.52 o 
   0   4   0      610.56      735.74     38.58 o 
   1   4   0       40.45       28.98      2.90 o 
   2   4   0      191.87      204.12      7.74 o 
   3   4   0       38.78       41.83      1.98 o 
   4   4   0       61.99       74.49      3.18 o 
   5   4   0      824.31      974.15     36.76 o 
   6   4   0      311.87      328.93     12.74 o 
   7   4   0      159.94      171.89      6.76 o 
   8   4   0       99.98      118.46      4.73 o 
   9   4   0        9.69       11.30      0.76 o 
  10   4   0        1.53        1.27      0.53 o 
  11   4   0       18.25       19.09      1.15 o 
  12   4   0       41.69       46.19      1.93 o 
  13   4   0        3.70        4.13      0.47 o 
   1   5   0       34.93       38.39      2.10 o 
   2   5   0      314.21      370.14     15.72 o 
   3   5   0     3299.75     3505.21    130.01 o 
   4   5   0      463.48      508.98     20.00 o 
   5   5   0       26.30       32.74      2.24 o 
   6   5   0      545.47      602.91     23.26 o 
   7   5   0      174.36      163.47      8.28 o 
   8   5   0       64.80       65.54      2.57 o 
   9   5   0       27.62       21.85      1.04 o 
  10   5   0       14.63       16.43      1.42 o 
  11   5   0       13.63       15.00      0.91 o 
  12   5   0       12.28       18.35      1.88 o 
  13   5   0       15.20       18.40      1.08 o 
   0   6   0       15.78       20.67      2.25 o 
   1   6   0       88.50       90.58      9.15 o 
   2   6   0      881.73     1006.74     37.67 o 
   3   6   0     1064.02     1196.91     44.71 o 
   4   6   0       90.36      103.33      4.77 o 
   5   6   0       14.65       13.54      5.25 o 
   6   6   0       91.66       97.94      4.70 o 
   7   6   0       95.17       94.52      2.97 o 
   8   6   0        3.98        6.10      0.63 o 
   9   6   0        0.19        0.09      0.54 o 
  10   6   0       24.55       30.21      1.08 o 
  11   6   0        9.06       14.90      0.89 o 
  12   6   0       17.09       17.86      1.19 o 
  13   6   0       22.26       22.11      1.01 o 
   1   7   0       43.74       34.64      3.88 o 
   2   7   0        3.11        3.47      1.63 o 
   3   7   0      315.20      283.23     11.55 o 
   4   7   0        4.10        4.98      1.30 o 
   5   7   0      148.88      159.11      8.61 o 
   6   7   0        0.57        1.05      0.83 o 
   7   7   0      124.67      110.04      3.93 o 
   8   7   0        0.00       -0.02      0.56 o 
   9   7   0        0.29        0.78      0.60 o 
  10   7   0       44.42       47.98      1.59 o 
  11   7   0       45.01       47.18      1.67 o 
  12   7   0        0.98        1.51      0.32 o 
   0   8   0        0.75        3.24      1.57 o 
   1   8   0       43.40       45.51      4.77 o 
   2   8   0        1.04        4.93      2.97 o 
   3   8   0        1.60        2.52      1.23 o 
   4   8   0      226.07      211.50      8.70 o 
   5   8   0       95.93       84.09      2.64 o 
   6   8   0       34.91       35.17      1.72 o 
   7   8   0       16.70       12.52      0.84 o 
   8   8   0       36.34       30.57      1.64 o 
   9   8   0        8.06        7.60      0.71 o 
  10   8   0        5.21        4.15      0.66 o 
  11   8   0        2.53        2.98      0.65 o 
   1   9   0        0.65        1.35      1.35 o 
   2   9   0      340.18      358.42     14.69 o 
   3   9   0      410.75      347.47      7.64 o 
   4   9   0       46.99       41.18      1.77 o 
   5   9   0      460.05      411.20      8.43 o 
   6   9   0        1.66        0.82      0.57 o 
   7   9   0       87.89       72.93      2.31 o 
   8   9   0       10.15        6.34      1.02 o 
   9   9   0       18.83       23.53      1.11 o 
  10   9   0        4.61        6.34      0.96 o 
  11   9   0        0.49        0.72      0.29 o 
   0  10   0      390.06      361.26     17.70 o 
   1  10   0      271.61      259.45      6.18 o 
   2  10   0       63.59       58.98      1.86 o 
   3  10   0      607.70      579.97     12.80 o 
   4  10   0      468.55      449.08      9.57 o 
   5  10   0       23.61       23.71      1.27 o 
   6  10   0      102.02       90.01      2.73 o 
   7  10   0        0.35       -0.37      0.66 o 
   8  10   0       22.63       25.23      1.12 o 
   9  10   0        0.83        0.97      0.37 o 
  10  10   0        3.64        3.17      0.45 o 
   1  11   0       53.03       45.98      1.59 o 
   2  11   0      104.95      117.07      2.98 o 
   3  11   0        9.55        7.67      0.76 o 
   4  11   0      123.90      136.56      3.92 o 
   5  11   0       21.85       16.48      1.14 o 
   6  11   0       22.89       16.05      1.19 o 
   7  11   0       30.66       28.36      1.92 o 
   8  11   0       39.48       39.64      1.37 o 
   9  11   0        1.13        1.04      0.25 o 
   0  12   0       17.58       18.55      1.12 o 
   1  12   0      109.73      120.83      3.24 o 
   2  12   0        3.04        2.43      0.40 o 
   3  12   0        0.79        0.64      0.38 o 
   4  12   0        0.18        0.11      0.66 o 
   5  12   0       12.45       11.28      1.13 o 
   6  12   0        1.44        2.93      0.54 o 
   7  12   0       88.43       94.60      9.97 o 
   8  12   0        1.26        2.79      1.05 o 
   1  13   0        0.45        1.37      0.30 o 
   2  13   0        0.05       -0.17      0.42 o 
   3  13   0       49.56       57.61      1.65 o 
   4  13   0        6.87        9.16      0.87 o 
   5  13   0       13.97       14.23      0.56 o 
   6  13   0        0.16        0.06      0.36 o 
   0  14   0        0.65        0.40      0.39 o 
   1  14   0        3.76        5.56      0.66 o 
   2  14   0      100.16      145.91      4.20 o 
   3  14   0       17.75       24.02      1.43 o 
   4  14   0        3.08        1.75      0.33 o 
 -14   1   1        2.81        3.35      1.03 o 
 -13   1   1        0.43        0.90      1.12 o 
 -12   1   1       21.52       22.81      1.51 o 
 -11   1   1      173.45      172.13      4.04 o 
 -10   1   1      119.77      120.31      3.96 o 
  -9   1   1      284.02      300.61     12.52 o 
  -8   1   1       12.55       12.25      0.98 o 
  -7   1   1       63.91       59.73      1.94 o 
  -6   1   1      135.34      138.20      3.71 o 
  -5   1   1        2.19        4.12      0.46 o 
  -4   1   1      250.50      252.62      5.25 o 
  -3   1   1      772.27      749.14     20.46 o 
  -2   1   1        0.37        0.63      0.19 o 
  -1   1   1     2725.81     2631.43     97.39 o 
   0   1   1     7429.66     6846.69    252.99 o 
   1   1   1      725.23      614.05     21.10 o 
   2   1   1    12121.35    13139.65    541.17 o 
   3   1   1      806.13      765.35     18.95 o 
   4   1   1       14.36       18.97      0.72 o 
   5   1   1      501.81      468.49     11.11 o 
   6   1   1        3.58        4.21      0.54 o 
   7   1   1        0.20        0.90      0.60 o 
   8   1   1       71.71       70.58      2.72 o 
   9   1   1       13.90       14.32      0.96 o 
  10   1   1       13.34       15.12      0.80 o 
  11   1   1      166.64      167.99      4.04 o 
  12   1   1       32.92       33.98      0.98 o 
  13   1   1       17.39       18.00      0.67 o 
 -14   2   1       23.44       25.33      0.96 o 
 -13   2   1       36.21       39.74      1.80 o 
 -12   2   1       94.24      103.22      3.00 o 
 -11   2   1        3.42        4.72      1.08 o 
 -10   2   1      214.45      210.53      6.09 o 
  -9   2   1       28.27       22.50      1.24 o 
  -8   2   1      114.96      112.24      7.06 o 
  -7   2   1       22.75       23.26      2.28 o 
  -6   2   1      410.17      395.85     10.95 o 
  -5   2   1      254.99      275.96      7.62 o 
  -4   2   1      373.20      361.13      9.86 o 
  -3   2   1     5155.64     5220.04    136.58 o 
  -2   2   1    10534.20    10802.04    399.23 o 
  -1   2   1     2550.25     2241.93    147.22 o 
   0   2   1       55.48       51.10      1.99 o 
   1   2   1     1048.60      924.58     34.24 o 
   2   2   1     1255.49     1089.95     59.92 o 
   3   2   1     1115.69     1042.67     38.95 o 
   4   2   1     1144.97     1293.69     50.86 o 
   5   2   1      174.57      174.12      4.97 o 
   6   2   1      510.52      527.89     14.02 o 
   7   2   1        0.44       -0.01      0.62 o 
   8   2   1       22.56       21.50      1.73 o 
   9   2   1       13.82       15.88      1.18 o 
  10   2   1        0.02        0.34      0.49 o 
  11   2   1        9.87       10.59      0.81 o 
  12   2   1       19.02       22.25      1.03 o 
  13   2   1       10.14        8.43      0.68 o 
 -14   3   1       30.14       32.79      1.13 o 
 -13   3   1       58.10       51.83      2.40 o 
 -12   3   1        0.29        0.96      1.05 o 
 -11   3   1       37.32       34.32      1.96 o 
 -10   3   1       27.56       26.39      1.57 o 
  -9   3   1       48.77       41.24      3.05 o 
  -8   3   1      292.60      307.88     17.25 o 
  -7   3   1       99.82      119.60      7.26 o 
  -6   3   1      989.11     1063.41     39.78 o 
  -5   3   1       18.90       15.91      1.07 o 
  -4   3   1      813.31      890.48     27.86 o 
  -3   3   1     1520.46     1645.55     49.86 o 
  -2   3   1      984.92      878.62     23.20 o 
  -1   3   1        0.35        5.04      2.79 o 
   0   3   1     3065.67     3195.46    118.34 o 
   1   3   1      194.97      202.85      6.52 o 
   2   3   1      989.85      906.37     27.68 o 
   3   3   1     1142.71     1196.43     44.63 o 
   4   3   1       13.97       10.33      0.87 o 
   5   3   1      856.16      924.78     24.22 o 
   6   3   1       29.87       28.68      1.42 o 
   7   3   1        0.00        0.17      0.75 o 
   8   3   1      322.87      309.82      9.22 o 
   9   3   1        0.63        0.35      0.52 o 
  10   3   1       58.21       60.37      1.73 o 
  11   3   1        2.07        2.12      0.58 o 
  12   3   1        1.47        2.14      0.51 o 
  13   3   1        2.26        3.49      1.71 o 
 -14   4   1        0.11        0.77      1.48 o 
 -13   4   1        6.87       12.48      1.32 o 
 -12   4   1        7.82        8.57      0.75 o 
 -11   4   1       19.15       14.93      1.34 o 
 -10   4   1        8.36        6.11      1.04 o 
  -9   4   1       39.52       38.39      1.70 o 
  -8   4   1      199.79      210.57     12.23 o 
  -7   4   1      424.59      448.28     17.43 o 
  -6   4   1       49.06       80.48      7.58 o 
  -5   4   1     1277.94     1464.31     54.59 o 
  -4   4   1     1555.43     1756.45     65.60 o 
  -3   4   1      633.44      732.45     22.32 o 
  -2   4   1     2239.47     2231.95     74.88 o 
  -1   4   1      233.77      246.30      9.40 o 
   0   4   1      267.78      321.61     12.41 o 
   1   4   1      401.13      443.52     17.08 o 
   2   4   1      204.03      227.16      7.28 o 
   3   4   1       28.50       30.34      1.69 o 
   4   4   1      794.41      831.39     25.58 o 
   5   4   1       63.84       87.21      7.82 o 
   6   4   1      318.21      324.80     10.48 o 
   7   4   1      143.84      146.25      6.35 o 
   8   4   1      131.61      129.52      3.04 o 
   9   4   1       72.89       76.51      1.78 o 
  10   4   1       72.25       75.71      3.16 o 
  11   4   1        7.87        8.36      0.72 o 
  12   4   1        0.41       -0.30      0.40 o 
  13   4   1        9.96        7.79      0.49 o 
 -13   5   1       61.35       58.88      1.68 o 
 -12   5   1        4.79        7.30      0.66 o 
 -11   5   1        0.28        0.88      0.61 o 
 -10   5   1        0.42        1.72      0.93 o 
  -9   5   1        1.27        4.21      0.84 o 
  -8   5   1        0.03        0.63      0.89 o 
  -7   5   1       29.34       32.57      5.06 o 
  -6   5   1      152.92      167.64      7.20 o 
  -5   5   1       22.27       29.53      7.64 o 
  -4   5   1       11.10       11.99      2.06 o 
  -3   5   1     2742.51     3081.03     93.39 o 
  -2   5   1        0.41        5.45      1.39 o 
  -1   5   1      680.70      839.76     31.53 o 
   0   5   1     1016.65     1226.74     45.76 o 
   1   5   1       72.26       75.10      3.03 o 
   2   5   1        5.79        6.32      1.03 o 
   3   5   1      425.89      447.96     24.09 o 
   4   5   1      118.30      129.46      5.39 o 
   5   5   1     1589.88     1830.94     54.56 o 
   6   5   1       31.32       35.01      2.54 o 
   7   5   1        0.04        0.72      0.86 o 
   8   5   1       35.42       34.76      1.79 o 
   9   5   1        9.85        9.43      0.78 o 
  10   5   1       15.81       15.85      0.89 o 
  11   5   1        0.25        1.33      0.52 o 
  12   5   1        2.11        1.35      0.38 o 
 -13   6   1       49.59       50.44      1.72 o 
 -12   6   1       40.07       41.47      2.09 o 
 -11   6   1       40.86       41.59      1.36 o 
 -10   6   1       78.63       80.92      1.88 o 
  -9   6   1      107.45       95.54      2.08 o 
  -8   6   1        0.35        0.97      0.85 o 
  -7   6   1        8.99       12.09      3.16 o 
  -6   6   1       78.60       81.07      4.19 o 
  -5   6   1        5.11        6.28      1.21 o 
  -4   6   1        0.87        3.14      2.39 o 
  -3   6   1      468.04      505.06     19.17 o 
  -2   6   1     1954.34     2022.16     61.50 o 
  -1   6   1      115.21      143.82      8.37 o 
   0   6   1      129.05      177.55      6.95 o 
   1   6   1        0.08        1.61      1.25 o 
   2   6   1      927.84      945.69     50.43 o 
   3   6   1       76.25       75.66      4.62 o 
   4   6   1      103.53      118.80      4.21 o 
   5   6   1      639.94      718.71     21.67 o 
   6   6   1        0.21        2.14      1.32 o 
   7   6   1       82.00       79.45      2.93 o 
   8   6   1        8.99        7.34      0.67 o 
   9   6   1       54.37       48.66      1.53 o 
  10   6   1        1.34        2.34      0.53 o 
  11   6   1        0.30        1.77      0.46 o 
  12   6   1        0.25        0.67      0.29 o 
 -12   7   1        3.96        4.26      0.84 o 
 -11   7   1      104.85      120.37      3.11 o 
 -10   7   1        0.18        0.55      0.55 o 
  -9   7   1       17.78       14.67      1.02 o 
  -8   7   1       70.24       54.14      2.36 o 
  -7   7   1        5.55        7.39      1.55 o 
  -6   7   1      132.01      132.11      7.05 o 
  -5   7   1       56.71       77.35      3.68 o 
  -4   7   1       87.61       94.08      4.21 o 
  -3   7   1      217.20      196.47     11.33 o 
  -2   7   1        2.14        2.77      0.79 o 
  -1   7   1      522.61      513.32     22.52 o 
   0   7   1       10.25        8.39      0.97 o 
   1   7   1      412.23      423.07     16.72 o 
   2   7   1      512.63      493.36     26.57 o 
   3   7   1      628.59      595.79     22.79 o 
   4   7   1       64.72       78.18      3.20 o 
   5   7   1       61.68       62.24      4.60 o 
   6   7   1       87.19       72.51      1.76 o 
   7   7   1        0.65       -0.06      0.54 o 
   8   7   1       27.58       21.67      0.94 o 
   9   7   1        1.01        0.71      0.52 o 
  10   7   1        5.97        8.16      0.68 o 
  11   7   1        1.64        2.17      0.38 o 
  12   7   1        0.63        1.53      2.00 o 
 -12   8   1        2.52        2.38      0.36 o 
 -11   8   1       99.33      106.37      3.42 o 
 -10   8   1       36.13       32.05      1.18 o 
  -9   8   1        6.71        5.32      0.64 o 
  -8   8   1       13.13        9.30      0.76 o 
  -7   8   1        1.31        1.74      0.60 o 
  -6   8   1       20.73       17.88      1.04 o 
  -5   8   1      154.98      151.67      4.19 o 
  -4   8   1        6.88        3.19      1.39 o 
  -3   8   1        0.67        0.90      1.12 o 
  -2   8   1       31.89       31.34      2.46 o 
  -1   8   1      217.30      205.86      6.79 o 
   0   8   1      100.95      103.40      4.77 o 
   1   8   1      147.06      133.91      8.27 o 
   2   8   1        0.00        2.25      1.74 o 
   3   8   1      312.16      309.97     12.23 o 
   4   8   1       21.17       17.88      1.40 o 
   5   8   1       33.64       26.92      1.17 o 
   6   8   1        7.06        8.83      0.71 o 
   7   8   1       52.29       44.90      2.31 o 
   8   8   1        5.80        7.65      0.71 o 
   9   8   1       16.38       14.44      0.87 o 
  10   8   1        6.26        6.46      0.77 o 
  11   8   1        1.35        2.27      0.26 o 
 -11   9   1        1.09        0.97      1.28 o 
 -10   9   1       21.01       20.22      1.00 o 
  -9   9   1        2.23        2.14      0.65 o 
  -8   9   1       58.59       44.52      4.28 o 
  -7   9   1       15.47       11.64      1.22 o 
  -6   9   1        5.30        3.87      0.69 o 
  -5   9   1      263.93      244.92     12.11 o 
  -4   9   1       94.25       90.31      4.89 o 
  -3   9   1      256.27      230.72      9.68 o 
  -2   9   1       57.70       62.95      3.44 o 
  -1   9   1      763.28      748.35     22.96 o 
   0   9   1      349.86      331.54     21.09 o 
   1   9   1       29.69       29.94      2.88 o 
   2   9   1      434.43      367.96      6.71 o 
   3   9   1     1150.47     1077.88     20.68 o 
   4   9   1        9.60        8.91      0.76 o 
   5   9   1      179.08      165.87      3.84 o 
   6   9   1       99.18       93.18      2.59 o 
   7   9   1      119.69      103.93      2.95 o 
   8   9   1        0.70        0.77      0.47 o 
   9   9   1        7.33        7.97      0.59 o 
  10   9   1        0.58        0.82      0.25 o 
 -10  10   1        6.99        9.53      0.99 o 
  -9  10   1       38.24       38.59      1.66 o 
  -8  10   1       60.50       59.43      2.11 o 
  -7  10   1        2.72        1.56      0.60 o 
  -6  10   1       20.47       16.56      1.13 o 
  -5  10   1       81.20       72.19      4.21 o 
  -4  10   1        0.19        0.63      0.44 o 
  -3  10   1     1382.69     1407.90     29.21 o 
  -2  10   1      143.98      144.96      4.38 o 
  -1  10   1      926.71      932.15     20.72 o 
   0  10   1      164.92      157.25      4.26 o 
   1  10   1      239.17      211.19      5.49 o 
   2  10   1      216.95      206.40      4.60 o 
   3  10   1      295.31      273.15      5.88 o 
   4  10   1       20.94       17.17      0.94 o 
   5  10   1      457.57      470.96     10.11 o 
   6  10   1       27.84       22.53      1.23 o 
   7  10   1       42.86       43.92      1.55 o 
   8  10   1        5.47        5.74      0.52 o 
   9  10   1       13.63       13.80      0.79 o 
  -9  11   1        0.51        0.96      0.32 o 
  -8  11   1        0.73        0.51      0.42 o 
  -7  11   1        0.14        0.84      0.51 o 
  -6  11   1       36.53       27.89      3.09 o 
  -5  11   1       10.59        8.23      0.54 o 
  -4  11   1       21.79       19.06      1.81 o 
  -3  11   1       64.16       53.04      1.66 o 
  -2  11   1       51.65       48.17      1.55 o 
  -1  11   1       12.28       11.16      1.15 o 
   0  11   1        8.09        9.30      0.71 o 
   1  11   1        0.02        1.25      1.27 o 
   2  11   1        1.44        1.77      0.49 o 
   3  11   1      250.34      252.95      5.96 o 
   4  11   1        3.06        2.50      0.74 o 
   5  11   1       27.43       24.53      1.15 o 
   6  11   1       32.80       34.40      3.34 o 
   7  11   1       20.29       23.02      0.97 o 
   8  11   1       65.49       58.85      3.87 o 
   9  11   1        0.01        0.11      1.19 o 
  -8  12   1        2.27        4.16      0.70 o 
  -7  12   1        4.64        4.10      0.84 o 
  -6  12   1       36.14       43.83      2.20 o 
  -5  12   1        6.08        8.60      1.13 o 
  -4  12   1       46.11       46.67      1.47 o 
  -3  12   1       43.41       39.71      1.38 o 
  -2  12   1        1.76        2.17      0.35 o 
  -1  12   1        5.47        4.62      0.47 o 
   0  12   1        3.32        2.37      0.35 o 
   1  12   1       65.76       71.71      2.09 o 
   2  12   1       21.88       31.81      2.33 o 
   3  12   1       27.27       30.32      1.28 o 
   4  12   1       15.79       17.30      0.98 o 
   5  12   1        1.13        1.70      0.36 o 
   6  12   1       11.65       11.22      0.57 o 
   7  12   1        0.33        0.18      1.01 o 
  -6  13   1       34.54       44.91      1.97 o 
  -5  13   1        0.90        0.94      0.56 o 
  -4  13   1       15.77       17.33      2.34 o 
  -3  13   1       21.88       26.90      2.14 o 
  -2  13   1      181.81      216.61      5.60 o 
  -1  13   1        1.53        1.68      0.29 o 
   0  13   1       16.90       20.05      1.93 o 
   1  13   1       17.66       20.85      1.03 o 
   2  13   1        1.56        2.36      0.85 o 
   3  13   1        2.15        2.52      0.55 o 
   4  13   1       12.71       16.47      1.24 o 
   5  13   1        2.45        1.31      1.11 o 
   6  13   1        4.85        5.63      1.30 o 
  -4  14   1        0.03        0.37      0.49 o 
  -3  14   1        2.21        3.15      0.78 o 
  -2  14   1        9.84        9.99      0.42 o 
  -1  14   1       23.90       30.22      0.99 o 
   0  14   1        9.09       10.64      0.56 o 
   1  14   1       14.46       15.36      1.54 o 
   2  14   1       18.08       21.82      0.97 o 
   3  14   1        0.71        1.31      0.69 o 
 -14   0   2       12.28       14.48      2.24 o 
 -13   0   2        2.67        3.29      1.41 o 
 -12   0   2       15.74       13.03      2.26 o 
 -11   0   2      130.55      121.60      5.22 o 
 -10   0   2      280.14      275.54      7.81 o 
  -9   0   2      546.86      614.29     31.61 o 
  -8   0   2     1162.15     1226.03     70.47 o 
  -7   0   2      620.79      707.88     27.89 o 
  -6   0   2      425.18      423.31     11.64 o 
  -5   0   2      201.39      178.10      5.06 o 
  -4   0   2     2555.27     2703.85     84.11 o 
  -3   0   2      819.14      849.08     42.13 o 
  -2   0   2     1901.20     2018.10     77.77 o 
  -1   0   2     7626.54     7422.08    388.20 o 
   0   0   2     2483.32     2532.18    132.56 o 
   1   0   2     4041.84     4346.57    176.53 o 
   2   0   2   128137.73   102402.95   5357.73 o 
   3   0   2     8748.06     8807.58    273.97 o 
   4   0   2     2416.08     2564.95    154.13 o 
   5   0   2     1622.85     1797.49     65.48 o 
   6   0   2     1160.37     1339.75     48.98 o 
   7   0   2      212.69      216.15      9.08 o 
   8   0   2       17.56       21.70      1.52 o 
   9   0   2        6.59        3.26      0.72 o 
  10   0   2       18.73       19.49      1.06 o 
  11   0   2       52.67       45.95      1.97 o 
  12   0   2        7.06        8.82      1.86 o 
  13   0   2       23.98       25.15      1.20 o 
 -14   1   2       10.17       14.14      1.34 o 
 -13   1   2        1.48        1.15      1.07 o 
 -12   1   2        1.22        1.57      1.19 o 
 -11   1   2       15.62       17.06      1.39 o 
 -10   1   2       13.04       14.91      1.48 o 
  -9   1   2      487.68      581.87     30.37 o 
  -8   1   2      224.43      226.07      9.48 o 
  -7   1   2      568.24      603.53     19.72 o 
  -6   1   2      281.89      318.08      7.20 o 
  -5   1   2       40.44       43.99      1.14 o 
  -4   1   2       21.37       21.62      0.70 o 
  -3   1   2     3146.00     3335.84     89.13 o 
  -2   1   2     3656.52     4064.30    167.90 o 
  -1   1   2       76.07       87.43      4.85 o 
   0   1   2    10843.13    11137.89    344.95 o 
   1   1   2     9035.74     9447.42    293.00 o 
   2   1   2     2695.74     2795.88     68.75 o 
   3   1   2      913.40      888.84     32.95 o 
   4   1   2        2.58        1.85      0.46 o 
   5   1   2      857.50      966.18     24.96 o 
   6   1   2      309.08      337.33      9.19 o 
   7   1   2        0.44        0.72      0.73 o 
   8   1   2      297.77      298.06      5.22 o 
   9   1   2      278.96      280.03      4.08 o 
  10   1   2      262.93      265.39      4.55 o 
  11   1   2        9.20        8.17      0.50 o 
  12   1   2        1.52        1.73      0.34 o 
  13   1   2       26.81       25.66      0.86 o 
 -14   2   2       33.49       37.49      2.13 o 
 -13   2   2       23.62       26.29      1.69 o 
 -12   2   2       54.04       54.98      2.00 o 
 -11   2   2        4.63        6.41      1.11 o 
 -10   2   2        0.45        0.64      0.89 o 
  -8   2   2      264.24      256.87     10.67 o 
  -7   2   2      344.67      366.71     11.61 o 
  -6   2   2      891.65      969.59     30.37 o 
  -4   2   2       34.48       33.95      0.99 o 
  -3   2   2     2980.94     3205.44     85.61 o 
  -2   2   2     2185.89     2165.60     80.13 o 
  -1   2   2     4453.95     4262.82    173.70 o 
   0   2   2      391.47      356.41     13.34 o 
   1   2   2      425.68      388.31     10.47 o 
   2   2   2      683.57      562.39     15.11 o 
   3   2   2       55.10       51.10      1.99 o 
   4   2   2       70.85       64.19      2.39 o 
   5   2   2      208.18      192.34      5.33 o 
   6   2   2       44.36       52.09      2.01 o 
   7   2   2      238.38      229.61      6.68 o 
   8   2   2      281.53      260.33      4.37 o 
   9   2   2        2.85        2.79      0.51 o 
  10   2   2        8.65        6.69      0.59 o 
  11   2   2      115.66      119.39      2.66 o 
  12   2   2       26.85       30.92      1.24 o 
  13   2   2       20.16       18.83      0.67 o 
 -14   3   2      106.67      112.95      4.88 o 
 -13   3   2       15.35       16.58      1.41 o 
 -12   3   2       12.19       12.15      1.19 o 
 -11   3   2       42.10       42.04      1.81 o 
 -10   3   2        2.74        7.49      3.52 o 
  -9   3   2        5.01        6.01      1.23 o 
  -8   3   2        3.68        5.61      1.62 o 
  -7   3   2      641.08      658.21     20.77 o 
  -6   3   2      116.54      122.77      4.18 o 
  -5   3   2      294.70      301.52      8.36 o 
  -4   3   2      967.05     1063.37     23.23 o 
  -3   3   2      594.50      626.45     21.26 o 
  -2   3   2     6793.71     6898.65    180.66 o 
  -1   3   2     1991.70     1868.22     56.72 o 
   0   3   2      864.01      837.72     25.52 o 
   1   3   2      570.45      567.98     17.44 o 
   2   3   2      367.55      342.96     15.39 o 
   3   3   2      956.66      899.98     27.08 o 
   4   3   2     1857.56     1888.68     43.52 o 
   5   3   2      228.58      232.85      5.75 o 
   6   3   2        0.03        1.95      0.80 o 
   7   3   2      578.61      589.88     18.22 o 
   8   3   2       31.88       33.35      1.36 o 
   9   3   2       27.72       25.21      1.02 o 
  10   3   2        2.38        1.11      0.63 o 
  11   3   2       22.30       22.41      1.14 o 
  12   3   2        0.01        0.72      0.29 o 
 -14   4   2       55.85       56.63      1.72 o 
 -13   4   2       36.04       38.00      1.69 o 
 -12   4   2       39.75       38.69      1.76 o 
 -11   4   2        2.94        3.49      0.95 o 
 -10   4   2        0.01       -0.01      0.87 o 
  -9   4   2        1.04        2.99      1.17 o 
  -8   4   2       29.45       22.70      2.59 o 
  -7   4   2        4.20        4.50      0.88 o 
  -6   4   2      222.55      257.19      8.51 o 
  -5   4   2     1802.73     1904.27     59.35 o 
  -4   4   2     3482.54     3887.74    101.96 o 
  -3   4   2      558.09      585.29     13.93 o 
  -2   4   2       69.41       79.97      2.34 o 
  -1   4   2     1937.26     2024.21     53.14 o 
   0   4   2      299.84      276.33      7.49 o 
   1   4   2       56.62       54.15      2.01 o 
   2   4   2      191.24      200.20      8.21 o 
   3   4   2      109.52      124.82      4.26 o 
   4   4   2       60.49       68.67      2.31 o 
   5   4   2        8.92       11.42      1.00 o 
   6   4   2        8.11        8.75      1.30 o 
   7   4   2       93.27      106.19      3.70 o 
   8   4   2       19.92       24.02      1.08 o 
   9   4   2        1.11        0.21      0.47 o 
  10   4   2       20.50       22.58      1.09 o 
  11   4   2       22.69       23.67      1.06 o 
  12   4   2        0.01        0.19      0.37 o 
 -14   5   2       29.29       29.69      2.48 o 
 -13   5   2       43.05       43.39      1.38 o 
 -12   5   2        6.62        6.25      1.45 o 
 -11   5   2        7.05        4.17      0.99 o 
 -10   5   2        9.54       12.88      1.05 o 
  -9   5   2        6.61        6.38      1.16 o 
  -8   5   2       31.43       31.07      2.21 o 
  -7   5   2      245.75      220.84      9.03 o 
  -6   5   2      165.50      177.80      7.43 o 
  -5   5   2      178.14      180.49      6.12 o 
  -4   5   2      754.24      988.72     41.37 o 
  -3   5   2      887.72     1005.62     30.82 o 
  -2   5   2      166.08      195.56     10.17 o 
  -1   5   2     1692.29     1956.17     51.39 o 
   0   5   2      559.14      644.46     17.26 o 
   1   5   2       30.37       29.91      1.40 o 
   2   5   2       20.07       22.07      1.33 o 
   3   5   2       61.56       61.56      5.69 o 
   4   5   2       15.34       15.61      1.17 o 
   5   5   2      672.83      658.66     17.62 o 
   6   5   2      141.45      135.60      5.75 o 
   7   5   2        5.08        5.45      0.60 o 
   8   5   2      218.48      200.63      4.14 o 
   9   5   2       51.11       48.30      1.49 o 
  10   5   2       43.06       45.35      1.58 o 
  11   5   2        4.62        5.56      0.77 o 
  12   5   2        3.32        5.11      0.66 o 
 -13   6   2        0.00        0.97      0.63 o 
 -12   6   2       76.32       80.87      2.49 o 
 -11   6   2       40.91       41.61      1.47 o 
 -10   6   2        2.17        1.75      0.84 o 
  -9   6   2       84.30       73.26      2.62 o 
  -8   6   2        7.13        7.15      1.07 o 
  -7   6   2      117.78      119.86      5.29 o 
  -6   6   2       12.51       20.83      2.47 o 
  -5   6   2      325.60      355.41     19.33 o 
  -4   6   2      208.44      224.25      9.20 o 
  -3   6   2       46.55       27.60      1.43 o 
  -2   6   2        1.61        2.63      0.66 o 
  -1   6   2       90.39      126.48      5.17 o 
   0   6   2     1864.18     2177.15     66.03 o 
   1   6   2        0.21        0.76      0.66 o 
   2   6   2       88.76       85.41      6.30 o 
   3   6   2       62.54       61.53      2.85 o 
   4   6   2      410.76      435.14     14.87 o 
   5   6   2      473.40      487.21     15.23 o 
   6   6   2       41.78       37.81      1.95 o 
   7   6   2       11.11        9.29      1.31 o 
   8   6   2       10.97       10.41      0.74 o 
   9   6   2        2.87        2.30      0.55 o 
  10   6   2        3.99        5.83      0.91 o 
  11   6   2        3.17        4.02      0.40 o 
  12   6   2        8.61        8.65      1.44 o 
 -13   7   2       22.28       22.10      1.39 o 
 -12   7   2       58.06       60.78      1.78 o 
 -11   7   2      409.81      435.26     10.54 o 
 -10   7   2       35.05       35.34      1.48 o 
  -9   7   2      226.10      218.20      6.14 o 
  -8   7   2      105.57       99.64      3.31 o 
  -7   7   2        0.17        0.35      1.01 o 
  -6   7   2        6.93       33.68     16.13 o 
  -5   7   2      219.74      222.02      9.12 o 
  -4   7   2        0.43        0.25      1.07 o 
  -3   7   2      204.57      217.70      8.92 o 
  -2   7   2       22.30       21.51      1.39 o 
  -1   7   2      226.74      211.42      7.10 o 
   0   7   2      309.68      320.71     12.40 o 
   1   7   2      204.11      204.62      8.30 o 
   2   7   2       55.24       45.11      3.25 o 
   3   7   2      141.76      121.98      7.78 o 
   4   7   2       58.09       62.46      3.73 o 
   5   7   2       56.04       50.70      2.25 o 
   6   7   2        0.46        0.61      0.50 o 
   7   7   2       35.77       31.78      1.95 o 
   8   7   2        0.00        0.38      0.48 o 
   9   7   2        2.97        3.04      0.50 o 
  10   7   2       12.93       15.13      0.76 o 
  11   7   2        0.09       -0.20      1.02 o 
 -12   8   2       41.95       39.12      1.62 o 
 -11   8   2        4.12        5.20      0.58 o 
 -10   8   2       36.62       38.59      1.36 o 
  -9   8   2        4.49        3.81      0.66 o 
  -8   8   2       25.74       21.12      2.05 o 
  -7   8   2        0.88        0.45      1.34 o 
  -6   8   2      123.99      124.77      4.16 o 
  -5   8   2      376.54      360.56      8.68 o 
  -4   8   2      107.29      111.37      5.45 o 
  -3   8   2       71.66       68.38      6.13 o 
  -2   8   2      240.35      224.05      7.47 o 
  -1   8   2        0.43        1.31      0.98 o 
   0   8   2       21.72       19.75      1.38 o 
   1   8   2       44.67       43.89      3.89 o 
   2   8   2      219.86      207.38     11.76 o 
   3   8   2       10.79        9.06      1.21 o 
   4   8   2        5.36        4.74      0.58 o 
   5   8   2        0.12        0.69      0.50 o 
   6   8   2       34.32       33.09      1.58 o 
   7   8   2      118.00      111.19      3.12 o 
   8   8   2       27.75       27.59      1.22 o 
   9   8   2        4.16        3.78      0.44 o 
  10   8   2        0.73        0.86      1.29 o 
 -11   9   2        7.93        9.31      0.83 o 
 -10   9   2       11.16       11.91      1.23 o 
  -9   9   2       20.86       21.12      1.07 o 
  -8   9   2        4.63        2.57      1.15 o 
  -7   9   2       38.52       41.92      2.81 o 
  -6   9   2        4.64        2.72      0.57 o 
  -5   9   2       84.74       84.98      2.49 o 
  -4   9   2       24.69       17.32      0.87 o 
  -3   9   2      464.72      407.18      7.65 o 
  -2   9   2       58.65       51.75      3.04 o 
  -1   9   2      708.83      671.85     18.25 o 
   0   9   2      107.83      101.23      4.09 o 
   1   9   2      110.33      101.49      2.92 o 
   2   9   2        2.04        2.38      0.56 o 
   3   9   2        5.01        3.54      0.53 o 
   4   9   2       75.49       76.14      2.19 o 
   5   9   2      338.61      309.73      6.55 o 
   6   9   2       75.49       79.12      2.38 o 
   7   9   2      116.67      119.84      4.04 o 
   8   9   2        0.91        2.06      0.69 o 
   9   9   2       11.30       11.96      1.38 o 
  10   9   2        0.51        1.35      1.10 o 
 -11  10   2        2.32        1.84      0.34 o 
 -10  10   2       15.66       18.30      1.58 o 
  -9  10   2        1.23        1.55      0.38 o 
  -8  10   2        0.03       -0.61      0.72 o 
  -7  10   2        0.35        0.36      0.41 o 
  -6  10   2       30.96       25.10      1.40 o 
  -5  10   2       66.22       59.23      2.09 o 
  -4  10   2      139.36      124.00      4.02 o 
  -3  10   2      221.16      217.64      5.16 o 
  -2  10   2      529.78      542.10     13.65 o 
  -1  10   2      628.12      662.17     16.56 o 
   0  10   2       33.13       36.33      3.03 o 
   1  10   2      404.43      386.70      8.53 o 
   2  10   2      195.89      189.93      4.32 o 
   3  10   2      151.24      146.61      3.50 o 
   4  10   2       14.45       16.38      0.93 o 
   5  10   2      284.04      282.61      6.38 o 
   6  10   2      294.58      314.77      8.81 o 
   7  10   2        1.55        3.11      0.39 o 
   8  10   2       66.08       66.79      2.70 o 
   9  10   2        2.61        2.42      0.96 o 
 -10  11   2       26.01       27.29      1.30 o 
  -9  11   2        2.81        3.30      0.32 o 
  -8  11   2        0.02        0.62      0.37 o 
  -7  11   2        0.88        0.90      0.50 o 
  -6  11   2       72.49       63.04      2.82 o 
  -5  11   2      141.39      127.80      3.07 o 
  -4  11   2       81.91       76.20      2.31 o 
  -3  11   2       51.33       38.47      1.50 o 
  -2  11   2      140.03      151.50      5.40 o 
  -1  11   2       57.14       63.21      2.12 o 
   0  11   2        6.48        5.98      0.54 o 
   1  11   2       14.28       13.61      0.79 o 
   2  11   2        0.40        0.46      0.39 o 
   3  11   2       65.15       65.33      2.27 o 
   4  11   2       84.39       95.98      3.64 o 
   5  11   2       15.22       17.40      1.02 o 
   6  11   2       33.58       37.83      1.31 o 
   7  11   2        0.13        0.43      1.06 o 
   8  11   2        8.82        9.67      1.06 o 
  -8  12   2        0.35       -0.19      0.29 o 
  -7  12   2        1.47        1.40      0.30 o 
  -6  12   2        8.48       11.26      0.83 o 
  -5  12   2      158.27      163.29      3.68 o 
  -4  12   2        0.68        0.66      0.32 o 
  -3  12   2        1.15        2.35      0.46 o 
  -2  12   2        7.08        9.15      0.86 o 
  -1  12   2        0.05        0.37      0.33 o 
   0  12   2       21.25       18.92      0.93 o 
   1  12   2       53.90       61.80      4.64 o 
   2  12   2        4.18        5.74      0.49 o 
   3  12   2        8.04       10.14      1.23 o 
   4  12   2        4.46        5.45      0.95 o 
   5  12   2        1.84        2.58      1.13 o 
   6  12   2        6.64        7.72      1.12 o 
   7  12   2        3.53        1.20      0.80 o 
  -7  13   2       20.76       28.97      0.92 o 
  -6  13   2       11.30       20.03      1.84 o 
  -5  13   2        1.40        1.93      0.34 o 
  -4  13   2        0.00       -0.20      0.69 o 
  -3  13   2        6.08        7.70      1.02 o 
  -2  13   2       54.30       70.22      1.94 o 
  -1  13   2        1.68        2.23      0.41 o 
   0  13   2       33.36       39.27      3.02 o 
   1  13   2       30.16       38.24      2.97 o 
   2  13   2        0.28        0.19      0.22 o 
   3  13   2        0.20        0.41      1.22 o 
   4  13   2        1.48        1.25      0.98 o 
   5  13   2        8.83        8.68      1.22 o 
  -4  14   2        6.55        5.55      1.06 o 
  -3  14   2        6.16        5.23      0.95 o 
  -2  14   2       13.00       16.25      2.11 o 
  -1  14   2       26.68       36.19      1.41 o 
   0  14   2      107.05      166.63      5.18 o 
   1  14   2        1.13        0.48      1.02 o 
   2  14   2        5.34        8.13      1.24 o 
   3  14   2        0.28        1.03      0.84 o 
 -15   1   3       13.04       14.89      1.27 o 
 -14   1   3       13.75       14.91      1.20 o 
 -13   1   3        7.88        7.70      1.22 o 
 -12   1   3        1.98        1.55      1.13 o 
 -11   1   3       19.39       21.16      1.40 o 
 -10   1   3      137.34      140.57      8.37 o 
  -8   1   3      916.71     1006.25     58.01 o 
  -7   1   3      575.39      640.93     17.55 o 
  -6   1   3      163.98      216.40      5.44 o 
  -5   1   3       15.78       25.88      1.16 o 
  -4   1   3      741.23      791.80     19.12 o 
  -3   1   3     1218.10     1195.32     32.09 o 
  -2   1   3     2676.03     2656.47     81.93 o 
  -1   1   3      483.69      460.56     17.31 o 
   0   1   3      324.25      359.78     13.76 o 
   1   1   3      451.60      401.39     17.58 o 
   2   1   3     4140.19     4081.74    123.41 o 
   3   1   3       94.12       80.94      2.50 o 
   4   1   3     3106.53     3136.91     96.70 o 
   5   1   3      385.77      417.66     13.05 o 
   6   1   3        0.08        0.43      0.70 o 
   7   1   3        4.85        3.22      0.82 o 
   8   1   3       23.47       24.31      0.83 o 
   9   1   3        0.53        0.68      0.31 o 
  10   1   3       11.80       13.20      0.56 o 
  11   1   3        0.31       -0.29      0.29 o 
  12   1   3        0.26        0.33      0.24 o 
 -15   2   3        0.59        1.70      1.34 o 
 -14   2   3       51.12       52.08      1.96 o 
 -13   2   3        3.71        3.66      1.06 o 
 -12   2   3       68.84       72.73      2.46 o 
 -11   2   3       17.02       19.36      1.46 o 
 -10   2   3       70.12       70.85      2.52 o 
  -8   2   3      760.47      773.84     45.00 o 
  -7   2   3      391.29      438.02     13.91 o 
  -6   2   3      436.34      511.07     12.52 o 
  -5   2   3      432.94      515.29     11.41 o 
  -4   2   3      546.82      572.50     13.96 o 
  -3   2   3       30.27       46.75      1.75 o 
  -2   2   3     2541.15     2591.28     69.43 o 
  -1   2   3      265.24      232.66     13.05 o 
   0   2   3      738.85      724.30     19.50 o 
   1   2   3       18.00       16.59      0.87 o 
   2   2   3       13.43       17.33      1.07 o 
   3   2   3      360.23      316.26      8.59 o 
   4   2   3      240.59      213.92      6.96 o 
   5   2   3      466.52      440.92     14.29 o 
   6   2   3       45.55       41.05      1.95 o 
   7   2   3       41.93       42.13      1.69 o 
   8   2   3      201.94      204.20      3.28 o 
   9   2   3       34.01       37.68      0.98 o 
  10   2   3        8.88        9.58      0.60 o 
  11   2   3        2.07        2.35      0.34 o 
  12   2   3        1.88        0.75      0.22 o 
 -14   3   3       99.15      110.84      3.97 o 
 -13   3   3       44.72       45.60      1.96 o 
 -12   3   3      323.62      340.08      7.84 o 
 -11   3   3       82.39       76.37      2.29 o 
 -10   3   3        0.48        0.94      1.12 o 
  -9   3   3      101.07       90.16      4.86 o 
  -8   3   3        8.00        6.09      1.95 o 
  -7   3   3      215.34      206.74      8.70 o 
  -6   3   3      518.64      526.98     12.78 o 
  -5   3   3      260.59      307.28      6.93 o 
  -4   3   3        8.69        7.99      0.46 o 
  -3   3   3     2732.55     2828.89     85.87 o 
  -2   3   3     5088.81     5392.63    163.31 o 
  -1   3   3      682.15      669.90     25.28 o 
   0   3   3        0.51        0.44      0.52 o 
   1   3   3      353.41      356.98     11.22 o 
   2   3   3      113.85       96.65      3.00 o 
   3   3   3      111.62      118.28      3.78 o 
   4   3   3       16.71       11.12      0.89 o 
   5   3   3      585.81      614.46     20.43 o 
   6   3   3       15.64       13.96      1.16 o 
   7   3   3      289.15      268.68      4.99 o 
   8   3   3        1.64        2.29      0.49 o 
   9   3   3        0.12       -0.30      0.30 o 
  10   3   3       60.84       62.80      1.52 o 
  11   3   3        2.38        3.69      0.84 o 
  12   3   3        5.75        7.99      0.50 o 
 -14   4   3        5.86        5.06      0.83 o 
 -13   4   3        1.41        1.17      0.89 o 
 -12   4   3        0.84        1.27      0.88 o 
 -11   4   3      185.12      189.01      4.77 o 
 -10   4   3        3.74        3.39      1.18 o 
  -9   4   3       29.64       26.02      1.41 o 
  -8   4   3        2.11        3.46      1.31 o 
  -7   4   3        6.85        7.25      0.90 o 
  -6   4   3      480.17      500.63     15.89 o 
  -5   4   3      756.76      717.06     15.85 o 
  -4   4   3       21.16        8.83      0.74 o 
  -3   4   3     1835.25     1848.76     43.55 o 
  -2   4   3      707.47      786.10     20.80 o 
  -1   4   3     3572.44     3930.55    119.16 o 
   0   4   3      934.04     1039.41     31.71 o 
   1   4   3       59.55       49.57      2.18 o 
   2   4   3      398.08      411.84     13.28 o 
   3   4   3       80.86       81.96      2.92 o 
   4   4   3        1.80        1.88      1.15 o 
   5   4   3        0.01        0.33      0.88 o 
   6   4   3       31.52       21.63      2.69 o 
   7   4   3       19.31       21.93      1.47 o 
   8   4   3       24.00       26.92      1.63 o 
   9   4   3       26.88       21.98      1.41 o 
  10   4   3       43.31       40.07      1.14 o 
  11   4   3       11.39       11.63      0.59 o 
  12   4   3        9.47        8.74      1.56 o 
 -14   5   3        0.26       -0.01      0.70 o 
 -13   5   3        2.87        5.17      1.51 o 
 -12   5   3       19.01       14.85      1.65 o 
 -11   5   3      155.88      154.44      7.19 o 
 -10   5   3       58.35       47.64      2.15 o 
  -9   5   3       13.90       13.78      1.82 o 
  -8   5   3       29.03       32.55      1.94 o 
  -7   5   3       89.89      100.05      7.56 o 
  -6   5   3        8.62       14.53      2.25 o 
  -5   5   3      432.80      431.36     13.86 o 
  -4   5   3      142.97      198.02      5.57 o 
  -3   5   3       22.35       28.50      1.17 o 
  -2   5   3      218.09      232.27      6.49 o 
  -1   5   3     2935.35     3295.41     86.48 o 
   0   5   3        0.03        2.22      1.17 o 
   1   5   3      409.04      483.68     18.94 o 
   2   5   3      100.54      103.73      4.13 o 
   3   5   3      271.72      259.32      8.72 o 
   4   5   3       93.03       94.05      3.89 o 
   5   5   3       24.77       20.54      1.32 o 
   6   5   3       13.21       15.49      0.81 o 
   7   5   3      234.20      218.12      4.54 o 
   8   5   3       10.04       11.71      0.73 o 
   9   5   3       13.23       13.65      0.85 o 
  10   5   3        0.28        1.16      0.44 o 
  11   5   3        1.12        1.41      0.38 o 
 -13   6   3       18.98       20.90      1.38 o 
 -12   6   3      101.31       95.02      3.36 o 
 -11   6   3      176.76      185.79      4.35 o 
 -10   6   3       88.24       72.73      3.89 o 
  -9   6   3      115.58      114.98      5.10 o 
  -8   6   3      123.25      111.20      3.60 o 
  -7   6   3      344.29      323.39     17.82 o 
  -6   6   3        0.03        0.24      0.86 o 
  -5   6   3        0.56        4.60      1.91 o 
  -4   6   3      649.39      647.18     19.98 o 
  -3   6   3      388.09      388.69     20.15 o 
  -2   6   3       11.15       23.77      4.63 o 
  -1   6   3      316.21      352.07     11.09 o 
   0   6   3      793.58      792.41     24.33 o 
   1   6   3      396.37      408.04     15.77 o 
   2   6   3      600.75      556.56     31.25 o 
   3   6   3        5.71        4.28      1.12 o 
   4   6   3      246.03      242.20      7.72 o 
   5   6   3       13.94       13.63      0.73 o 
   6   6   3       27.35       29.05      1.66 o 
   7   6   3      164.01      155.91      3.09 o 
   8   6   3        1.04        0.73      0.69 o 
   9   6   3        4.04        3.87      0.51 o 
  10   6   3       22.14       22.53      1.20 o 
  11   6   3        0.03       -0.37      0.37 o 
 -13   7   3       21.32       24.08      0.99 o 
 -12   7   3       49.19       49.00      4.07 o 
 -11   7   3      140.93      150.88      4.58 o 
 -10   7   3       18.40       19.99      1.91 o 
  -9   7   3      580.58      617.16     18.12 o 
  -8   7   3        3.78        4.54      1.60 o 
  -7   7   3       33.06       30.70      1.20 o 
  -6   7   3      425.22      405.75     13.12 o 
  -5   7   3      102.13      100.50      4.82 o 
  -4   7   3      500.53      520.87     28.51 o 
  -3   7   3      221.99      238.29      9.32 o 
  -2   7   3      124.22      142.99      4.86 o 
  -1   7   3        0.75        0.63      1.30 o 
   0   7   3       33.73       37.78      2.85 o 
   1   7   3       49.80       55.16      5.58 o 
   2   7   3      139.99      124.17      7.52 o 
   3   7   3       67.59       63.31      6.36 o 
   4   7   3       51.25       44.31      2.31 o 
   5   7   3       80.11       71.30      2.16 o 
   6   7   3       43.80       42.82      2.46 o 
   7   7   3       45.37       43.72      1.62 o 
   8   7   3        1.02        0.52      0.40 o 
   9   7   3        6.66        8.21      0.52 o 
  10   7   3        1.85        2.52      1.12 o 
 -12   8   3        4.21        6.31      0.61 o 
 -11   8   3       39.12       32.37      2.22 o 
 -10   8   3        3.34        2.14      1.06 o 
  -9   8   3      247.40      243.13      8.58 o 
  -8   8   3       34.80       34.79      1.70 o 
  -7   8   3       23.37       17.22      3.91 o 
  -6   8   3       22.75       18.84      0.95 o 
  -5   8   3       53.27       49.59      1.71 o 
  -4   8   3      120.35      112.15      8.13 o 
  -3   8   3       86.86       75.21      4.31 o 
  -2   8   3      101.51       85.09      4.57 o 
  -1   8   3        7.43        8.49      1.38 o 
   0   8   3       13.94       15.28      2.63 o 
   1   8   3      745.20      680.68     38.30 o 
   2   8   3        9.63       10.31      1.62 o 
   3   8   3       47.97       44.51      2.22 o 
   4   8   3        0.06       -0.39      0.39 o 
   5   8   3       88.97       85.66      2.40 o 
   6   8   3       27.40       23.18      1.10 o 
   7   8   3       62.89       58.66      1.85 o 
   8   8   3       11.54       15.89      1.10 o 
   9   8   3        0.10        0.56      1.09 o 
  10   8   3       41.06       45.04      2.26 o 
 -11   9   3        1.12        0.86      0.33 o 
 -10   9   3       69.86       78.49      4.08 o 
  -9   9   3       25.07       16.60      1.57 o 
  -8   9   3       19.24       17.21      0.95 o 
  -7   9   3       31.89       28.87      1.33 o 
  -6   9   3      290.00      286.50      6.37 o 
  -5   9   3       46.46       40.71      1.72 o 
  -4   9   3       34.00       40.20      1.88 o 
  -3   9   3        0.58        2.24      0.87 o 
  -2   9   3       16.24       15.30      1.15 o 
  -1   9   3       27.26       26.44      1.09 o 
   0   9   3       63.34       63.36      1.87 o 
   1   9   3      611.57      565.06     11.89 o 
   2   9   3      202.84      196.62      5.08 o 
   3   9   3       15.38       13.19      0.75 o 
   4   9   3      218.81      215.30      4.73 o 
   5   9   3      754.60      748.30     15.56 o 
   6   9   3        0.86        0.41      0.41 o 
   7   9   3       46.70       49.37      1.73 o 
   8   9   3       41.22       47.60      2.61 o 
   9   9   3        0.60        0.41      1.11 o 
 -11  10   3        0.42        0.94      0.28 o 
 -10  10   3        0.91        0.85      0.38 o 
  -9  10   3       43.78       44.75      1.59 o 
  -8  10   3       65.16       63.37      2.19 o 
  -7  10   3       61.04       57.21      2.02 o 
  -6  10   3      222.46      225.59      5.41 o 
  -5  10   3       70.67       83.10      2.38 o 
  -4  10   3        0.05       -0.29      0.40 o 
  -3  10   3       26.36       23.13      1.11 o 
  -2  10   3      182.11      203.04      5.64 o 
  -1  10   3      323.04      362.15      9.39 o 
   0  10   3       15.28       14.33      0.82 o 
   1  10   3      794.80      793.38     16.51 o 
   2  10   3      204.27      203.89      4.53 o 
   3  10   3      113.29      103.61      2.65 o 
   4  10   3       75.90       78.01      2.28 o 
   5  10   3       12.99       13.28      0.81 o 
   6  10   3        1.64        2.89      1.28 o 
   7  10   3       54.57       60.32      2.80 o 
   8  10   3       83.17       85.33      2.82 o 
 -10  11   3        0.00        0.09      0.22 o 
  -9  11   3        3.01        4.23      0.33 o 
  -8  11   3        1.15        2.65      0.35 o 
  -7  11   3        3.49        4.09      0.49 o 
  -6  11   3        1.93        3.61      0.47 o 
  -5  11   3        0.14        0.70      0.41 o 
  -4  11   3       56.98       74.09      2.90 o 
  -3  11   3      207.36      179.28      7.01 o 
  -2  11   3      132.38      142.60      4.12 o 
  -1  11   3      250.46      230.13      6.23 o 
   0  11   3        5.64        7.53      0.94 o 
   1  11   3        0.85        1.92      0.74 o 
   2  11   3        7.40        9.42      0.76 o 
   3  11   3        4.07        4.43      0.41 o 
   4  11   3       10.53        9.80      0.84 o 
   5  11   3      136.24      146.82      4.39 o 
   6  11   3       32.94       32.06      2.72 o 
   7  11   3       20.41       21.48      2.03 o 
  -8  12   3        0.03       -0.16      0.22 o 
  -7  12   3        0.10        0.56      0.26 o 
  -6  12   3        0.67        0.67      0.31 o 
  -5  12   3       60.22       57.00      1.70 o 
  -4  12   3       26.64       30.38      2.79 o 
  -3  12   3        0.90        0.17      0.55 o 
  -2  12   3       15.29       18.17      1.45 o 
  -1  12   3        9.31        8.40      0.75 o 
   0  12   3       19.68       24.91      1.81 o 
   1  12   3        0.98        0.60      0.35 o 
   2  12   3        2.06        1.13      0.39 o 
   3  12   3       15.34       16.66      1.53 o 
   4  12   3        1.69        2.15      1.05 o 
   5  12   3       44.19       44.59      3.66 o 
   6  12   3       15.67       16.14      3.16 o 
  -7  13   3        1.09        2.18      0.19 o 
  -6  13   3        4.72        8.51      2.10 o 
  -5  13   3        6.01        8.37      0.70 o 
  -4  13   3        1.01        1.34      0.31 o 
  -3  13   3        6.24        5.27      0.57 o 
  -2  13   3        7.98       11.76      2.40 o 
  -1  13   3        0.21        0.61      0.35 o 
   0  13   3       57.46       68.48      6.68 o 
   1  13   3        2.39        2.01      1.13 o 
   2  13   3        0.01        0.12      1.01 o 
   3  13   3        2.23        2.35      0.87 o 
   4  13   3        9.34       12.42      1.05 o 
  -4  14   3        3.45        1.87      1.10 o 
  -3  14   3        2.75        3.29      0.40 o 
  -2  14   3       14.21       17.13      2.65 o 
  -1  14   3        2.78        2.52      0.61 o 
   0  14   3       17.94       20.39      1.51 o 
   1  14   3        1.60        1.66      0.84 o 
 -15   0   4        0.13       -1.32      1.32 o 
 -14   0   4       70.64       93.44      5.22 o 
 -13   0   4        6.25       10.84      2.11 o 
 -12   0   4       38.30       35.82      2.48 o 
 -11   0   4       43.63       50.20      3.30 o 
 -10   0   4      308.38      300.41      9.26 o 
  -8   0   4     1436.15     1526.63     80.98 o 
  -7   0   4     1645.68     1974.44     61.36 o 
  -6   0   4      600.14      656.76     23.76 o 
  -5   0   4       26.94       27.21      1.29 o 
  -4   0   4      491.19      463.15     26.15 o 
  -3   0   4      726.24      721.18     37.89 o 
  -2   0   4     2015.19     2161.09    113.56 o 
  -1   0   4        4.73       18.61      1.41 o 
   0   0   4      979.88      998.78     52.40 o 
   1   0   4      526.25      535.47     19.52 o 
   3   0   4      315.89      359.82     20.02 o 
   4   0   4    13189.71    12494.87    764.49 o 
   5   0   4     3167.99     3214.89    115.96 o 
   6   0   4      502.23      545.44     22.55 o 
   7   0   4      879.93      838.44     17.19 o 
   8   0   4      550.50      553.08     11.47 o 
   9   0   4       51.53       53.89      1.72 o 
  10   0   4        7.31       10.78      1.51 o 
  11   0   4        6.92        7.03      1.12 o 
 -15   1   4        3.47        2.64      0.97 o 
 -14   1   4        1.94        3.08      1.02 o 
 -13   1   4        3.52        3.24      1.18 o 
 -12   1   4       14.93       14.27      1.38 o 
 -11   1   4        1.27        1.51      0.92 o 
 -10   1   4        5.68        7.57      1.29 o 
  -8   1   4       97.73      100.05      3.84 o 
  -7   1   4       46.28       81.20      2.79 o 
  -6   1   4       55.69       83.03      2.49 o 
  -5   1   4     1478.85     1681.33     40.26 o 
  -4   1   4     2302.29     2437.85     58.09 o 
  -3   1   4      100.29       91.59      2.70 o 
  -2   1   4     1041.25     1079.18     40.19 o 
  -1   1   4     1479.34     1562.68     58.17 o 
   0   1   4     1375.90     1405.62     52.27 o 
   1   1   4      113.69      129.57      3.72 o 
   2   1   4     2527.49     2644.00     67.47 o 
   3   1   4     2908.40     3205.82     93.57 o 
   4   1   4     1525.20     1457.11     58.29 o 
   5   1   4      154.00      152.84      4.49 o 
   6   1   4        1.33        1.46      0.91 o 
   7   1   4      310.38      308.37      4.68 o 
   8   1   4       34.13       37.12      0.93 o 
   9   1   4        0.01       -0.08      0.28 o 
  10   1   4       12.85       15.39      0.59 o 
  11   1   4        0.61        2.80      0.43 o 
 -15   2   4        3.51        3.99      0.94 o 
 -14   2   4       58.27       54.08      2.35 o 
 -13   2   4        5.64        6.38      1.08 o 
 -12   2   4      168.63      177.88      4.70 o 
 -11   2   4       38.20       36.83      1.97 o 
 -10   2   4       49.22       54.03      2.29 o 
  -8   2   4       27.67       31.90      1.56 o 
  -7   2   4       13.51       17.71      1.00 o 
  -6   2   4     1693.85     1940.62     46.45 o 
  -5   2   4      182.90      178.65      4.55 o 
  -4   2   4      699.16      762.44     18.44 o 
  -3   2   4     1436.96     1532.19     41.03 o 
  -2   2   4     1067.74     1063.29     28.56 o 
  -1   2   4     1062.79     1041.32     25.28 o 
   0   2   4       42.86       37.34      1.67 o 
   1   2   4      118.08      122.18      3.28 o 
   2   2   4       70.91       57.11      2.12 o 
   3   2   4      197.34      202.36      5.86 o 
   4   2   4      593.55      580.15     18.08 o 
   5   2   4       18.50       12.36      1.11 o 
   6   2   4       69.49       66.62      2.23 o 
   7   2   4      315.01      304.29      4.40 o 
   8   2   4       27.21       24.20      0.71 o 
   9   2   4       14.93       13.40      0.56 o 
  10   2   4        2.39        2.95      0.33 o 
  11   2   4        1.58        2.68      0.70 o 
 -15   3   4        1.96        2.68      1.22 o 
 -14   3   4       23.76       24.84      1.45 o 
 -13   3   4       32.47       33.84      2.18 o 
 -12   3   4      582.79      614.10     13.26 o 
 -11   3   4       13.98       12.21      1.37 o 
 -10   3   4        3.31        6.43      1.22 o 
  -9   3   4       94.88       86.49      4.57 o 
  -8   3   4       25.63       31.38      2.31 o 
  -7   3   4       29.30       33.08      1.51 o 
  -6   3   4        7.70       11.06      0.78 o 
  -5   3   4       78.60       81.93      2.43 o 
  -4   3   4      999.18     1106.95     34.82 o 
  -3   3   4        0.03        2.30      0.40 o 
  -2   3   4       77.28       77.70      2.67 o 
  -1   3   4       60.04       73.45      2.67 o 
   0   3   4      625.72      598.56     18.51 o 
   1   3   4      450.65      455.39     11.94 o 
   2   3   4       17.60       17.89      3.73 o 
   3   3   4        1.83        1.62      0.74 o 
   4   3   4       62.40       56.85      2.76 o 
   5   3   4        2.38        3.65      1.32 o 
   6   3   4      117.61      111.72      2.22 o 
   7   3   4       66.82       63.77      1.37 o 
   8   3   4       81.27       71.13      1.49 o 
   9   3   4       12.45       13.77      0.57 o 
  10   3   4       18.22       18.65      0.65 o 
  11   3   4        1.34        1.00      0.35 o 
 -14   4   4        7.90        9.12      1.47 o 
 -13   4   4      123.57      124.68      7.71 o 
 -12   4   4       56.63       58.36      2.10 o 
 -11   4   4       19.55       19.62      1.48 o 
 -10   4   4      121.89      126.29      3.49 o 
  -9   4   4        4.29        2.91      1.92 o 
  -8   4   4       24.64       23.82      2.88 o 
  -7   4   4        2.96        4.64      1.61 o 
  -6   4   4      163.17      145.06      4.38 o 
  -5   4   4       14.48       12.20      0.91 o 
  -4   4   4      971.66     1041.76     25.07 o 
  -3   4   4        3.17        3.74      0.70 o 
  -2   4   4       29.35       29.01      2.73 o 
  -1   4   4     2260.13     2353.42     71.79 o 
   0   4   4       74.21       76.02      2.81 o 
   1   4   4      383.34      377.39     11.88 o 
   2   4   4        0.26        0.39      0.75 o 
   3   4   4      275.65      297.68      8.58 o 
   4   4   4       48.42       56.69      2.49 o 
   5   4   4       70.46       73.29      4.57 o 
   6   4   4      241.38      223.68      4.34 o 
   7   4   4      127.25      126.98      2.47 o 
   8   4   4       51.20       52.18      1.33 o 
   9   4   4        0.26        0.65      0.29 o 
  10   4   4       27.16       28.82      1.35 o 
  11   4   4        1.82        1.39      0.34 o 
 -14   5   4       27.96       25.37      2.27 o 
 -13   5   4       12.11       12.24      2.23 o 
 -12   5   4       37.55       31.41      2.98 o 
 -11   5   4       99.93      103.51      4.02 o 
 -10   5   4       11.74       10.88      1.70 o 
  -9   5   4       33.83       29.67      2.20 o 
  -8   5   4        0.08        0.03      1.05 o 
  -7   5   4       25.60       27.42      5.27 o 
  -6   5   4      300.46      285.36      9.42 o 
  -5   5   4     1178.22     1191.84     32.24 o 
  -4   5   4     1675.62     1775.99     42.43 o 
  -3   5   4      375.35      403.16     14.68 o 
  -2   5   4     1528.97     1720.92     73.21 o 
  -1   5   4        8.72        4.24      1.07 o 
   0   5   4      136.69      123.68      4.30 o 
   1   5   4      875.01      946.92     35.96 o 
   2   5   4      318.79      329.53     11.45 o 
   3   5   4        7.41        9.30      1.23 o 
   4   5   4       12.37       12.75      1.32 o 
   5   5   4      125.47      111.06      3.19 o 
   6   5   4       42.77       44.70      2.03 o 
   7   5   4       55.26       53.52      2.13 o 
   8   5   4        6.64        7.03      0.57 o 
   9   5   4       72.29       74.70      1.76 o 
  10   5   4       33.47       30.35      1.14 o 
  11   5   4        2.82        2.19      0.55 o 
 -14   6   4       32.71       39.51      2.96 o 
 -13   6   4       26.13       27.94      3.78 o 
 -12   6   4       53.95       55.67      2.99 o 
 -11   6   4       24.12       19.77      1.79 o 
 -10   6   4      189.84      199.60      6.03 o 
  -9   6   4      274.47      274.27      6.19 o 
  -8   6   4       78.74       76.29      3.09 o 
  -7   6   4      317.97      302.58      8.10 o 
  -6   6   4        7.72        8.71      1.36 o 
  -5   6   4      641.96      627.30     25.03 o 
  -4   6   4        8.56       13.86      1.11 o 
  -3   6   4        6.92        6.59      0.86 o 
  -2   6   4      122.28      148.27      5.32 o 
  -1   6   4       20.95       24.53      2.20 o 
   0   6   4       38.78       46.39      3.24 o 
   1   6   4       39.73       53.55      5.34 o 
   2   6   4     1062.00      971.30     51.61 o 
   3   6   4        0.21        2.47      2.65 o 
   4   6   4       49.40       36.77      1.68 o 
   5   6   4        9.15        7.92      0.69 o 
   6   6   4      141.32      122.51      2.70 o 
   7   6   4       45.90       41.47      1.34 o 
   8   6   4        0.00        0.19      0.34 o 
   9   6   4       12.39        8.15      0.74 o 
  10   6   4       19.83       19.10      1.11 o 
 -13   7   4        1.38        1.58      0.86 o 
 -12   7   4        0.52        0.09      0.87 o 
 -11   7   4       76.19       73.02      3.48 o 
 -10   7   4       68.55       62.87      3.28 o 
  -9   7   4     1202.77     1210.11     24.25 o 
  -8   7   4       48.07       48.50      2.58 o 
  -7   7   4      554.80      541.32     10.33 o 
  -6   7   4       17.86       20.83      2.34 o 
  -5   7   4      107.48      112.21      7.76 o 
  -4   7   4       16.78       14.02      1.80 o 
  -3   7   4       12.56        8.87      1.96 o 
  -2   7   4        5.69        4.13      1.14 o 
  -1   7   4       32.62       30.28      2.37 o 
   0   7   4        2.71        5.54      1.89 o 
   1   7   4      373.96      318.39     17.34 o 
   2   7   4       23.96       21.09      2.55 o 
   3   7   4       63.19       57.26      1.68 o 
   4   7   4        5.39        3.99      0.79 o 
   5   7   4       31.81       24.89      1.06 o 
   6   7   4       30.40       26.44      1.24 o 
   7   7   4        9.08        8.90      0.61 o 
   8   7   4        3.29        5.04      1.33 o 
   9   7   4        6.15        6.23      1.42 o 
  10   7   4        7.50       11.91      2.70 o 
 -12   8   4       24.55       24.59      2.04 o 
 -11   8   4        2.01        1.53      0.43 o 
 -10   8   4       71.86       65.41      4.10 o 
  -9   8   4        5.34        6.08      0.59 o 
  -8   8   4       21.12       17.60      0.96 o 
  -7   8   4       32.43       26.87      1.18 o 
  -6   8   4      177.51      158.56      3.88 o 
  -5   8   4       42.82       42.71      1.69 o 
  -4   8   4        0.73        0.07      0.34 o 
  -3   8   4      186.81      164.98      7.48 o 
  -2   8   4       21.80       20.47      1.82 o 
  -1   8   4       16.72       14.54      2.19 o 
   0   8   4      320.10      288.35     10.89 o 
   1   8   4       16.33       13.27      0.68 o 
   2   8   4        0.15        1.04      0.46 o 
   3   8   4        4.86        4.55      0.45 o 
   4   8   4      117.93      110.81      2.81 o 
   5   8   4       11.53       16.30      1.50 o 
   6   8   4        6.15        5.57      1.45 o 
   7   8   4       10.15        7.35      1.38 o 
   8   8   4        5.72        6.09      1.27 o 
   9   8   4       14.76       14.06      1.37 o 
 -12   9   4        4.41        5.58      0.51 o 
 -11   9   4       56.30       62.21      3.24 o 
 -10   9   4       63.77       60.89      5.29 o 
  -9   9   4       52.56       50.35      1.98 o 
  -8   9   4        5.69        3.22      0.49 o 
  -7   9   4      116.99      123.17      3.27 o 
  -6   9   4       60.80       59.16      1.92 o 
  -5   9   4      180.89      186.74      4.49 o 
  -4   9   4        8.90        8.25      0.57 o 
  -3   9   4        8.99        6.64      0.55 o 
  -2   9   4        1.02       -0.30      0.47 o 
  -1   9   4      322.84      294.60      7.76 o 
   0   9   4       70.68       70.20      2.69 o 
   1   9   4      161.41      155.01      3.93 o 
   2   9   4      264.80      266.63      6.12 o 
   3   9   4       53.08       51.81      1.64 o 
   4   9   4       23.76       26.24      1.05 o 
   5   9   4       16.77       17.66      1.79 o 
   6   9   4        9.81        9.11      1.45 o 
   7   9   4      157.74      164.91      7.54 o 
   8   9   4       41.10       48.90      1.98 o 
 -11  10   4        0.94        1.35      0.31 o 
 -10  10   4       11.43        9.28      0.53 o 
  -9  10   4        1.64        1.13      0.37 o 
  -8  10   4       38.61       37.58      1.35 o 
  -7  10   4        1.54        1.16      0.39 o 
  -6  10   4       15.65       15.12      0.97 o 
  -5  10   4       32.16       34.72      1.33 o 
  -4  10   4      201.29      184.02      4.83 o 
  -3  10   4       67.63       53.01      1.86 o 
  -2  10   4      113.52       98.02      3.05 o 
  -1  10   4      532.45      501.12     12.49 o 
   0  10   4      345.78      348.60      7.75 o 
   1  10   4      314.02      334.32      7.44 o 
   2  10   4        1.12        2.48      0.44 o 
   3  10   4      141.82      152.53      4.95 o 
   4  10   4       83.69       86.70      3.79 o 
   5  10   4       63.56       62.20      3.87 o 
   6  10   4        0.00       -0.35      1.00 o 
   7  10   4       83.95       89.53      3.67 o 
 -10  11   4       17.19       23.51      1.08 o 
  -9  11   4       22.75       24.54      1.95 o 
  -8  11   4       26.93       26.37      2.17 o 
  -7  11   4        9.82        8.49      0.96 o 
  -6  11   4        3.13        2.25      0.67 o 
  -5  11   4        0.02        0.29      0.37 o 
  -4  11   4      132.13      137.09      3.88 o 
  -3  11   4      107.89       96.55      5.59 o 
  -2  11   4       45.07       45.64      1.79 o 
  -1  11   4       15.80       10.67      0.61 o 
   0  11   4      171.12      185.63      6.01 o 
   1  11   4       47.00       54.95      1.74 o 
   2  11   4        6.37        7.21      1.34 o 
   3  11   4        0.65        0.84      1.11 o 
   4  11   4        0.39        0.32      1.03 o 
   5  11   4       11.82       11.61      1.12 o 
   6  11   4       57.56       53.39      3.16 o 
  -8  12   4        3.22        5.00      0.75 o 
  -7  12   4        1.09       -0.01      0.46 o 
  -6  12   4        3.43        4.73      1.09 o 
  -5  12   4        0.30        0.44      0.37 o 
  -4  12   4        3.53        4.25      0.73 o 
  -3  12   4       47.47       44.05      1.87 o 
  -2  12   4       50.70       50.04      2.20 o 
  -1  12   4        0.96        0.73      0.24 o 
   0  12   4        2.91        3.26      1.24 o 
   1  12   4        0.16        0.73      0.98 o 
   2  12   4        5.49        5.33      1.08 o 
   3  12   4       33.32       33.74      1.67 o 
   4  12   4        7.54        8.32      1.43 o 
   5  12   4        2.35        2.38      1.15 o 
  -6  13   4       12.58       15.20      1.39 o 
  -5  13   4       35.85       33.21      1.91 o 
  -4  13   4        4.14        7.31      1.44 o 
  -3  13   4        0.07        0.44      0.90 o 
  -2  13   4        1.70        0.71      0.90 o 
  -1  13   4       12.05       12.74      1.42 o 
   0  13   4       24.61       35.73      4.86 o 
   1  13   4        0.05        0.00      0.81 o 
   2  13   4       11.72       12.14      2.81 o 
   3  13   4       11.21       10.99      2.72 o 
  -3  14   4        0.05        0.04      0.84 o 
  -2  14   4       15.51       13.93      1.25 o 
 -15   1   5        2.22        1.46      0.88 o 
 -14   1   5        3.33        2.24      0.96 o 
 -13   1   5       43.80       39.96      1.96 o 
 -12   1   5       14.95       11.42      1.28 o 
 -11   1   5        7.42        6.42      1.22 o 
 -10   1   5        2.00        1.49      1.49 o 
  -9   1   5      117.04      116.50      5.34 o 
  -8   1   5      210.05      216.46      6.29 o 
  -7   1   5     1163.15     1364.96     32.80 o 
  -6   1   5     2068.49     2179.86     52.00 o 
  -5   1   5      492.81      543.46     13.28 o 
  -4   1   5      762.87      867.33     26.65 o 
  -3   1   5      274.54      281.13      8.88 o 
  -2   1   5      106.24      108.09      4.41 o 
  -1   1   5        8.00        7.18      0.77 o 
   0   1   5      656.71      632.51     16.31 o 
   1   1   5      228.13      215.10      5.98 o 
   2   1   5        0.20        0.63      0.67 o 
   3   1   5      288.52      288.72      9.16 o 
   4   1   5      840.62      809.08     31.68 o 
   5   1   5       43.00       42.23      2.13 o 
   6   1   5      629.36      608.05      8.81 o 
   7   1   5      346.91      339.32      5.10 o 
   8   1   5       22.42       18.10      0.60 o 
   9   1   5        0.39        1.21      0.52 o 
  10   1   5        0.92        0.98      0.28 o 
  11   1   5        0.20        1.23      0.92 o 
 -15   2   5       58.44       72.17      4.11 o 
 -14   2   5       23.48       22.24      2.54 o 
 -13   2   5        1.89        1.65      1.00 o 
 -12   2   5      100.01      104.94      3.65 o 
 -11   2   5        9.95        9.38      1.25 o 
 -10   2   5       45.98       47.15      3.00 o 
  -9   2   5       10.99       12.80      2.39 o 
  -8   2   5        2.69        4.00      0.86 o 
  -7   2   5        2.31        1.96      0.60 o 
  -6   2   5      173.82      216.30      5.53 o 
  -5   2   5       83.27      113.55      3.04 o 
  -4   2   5     3432.42     3767.74    100.38 o 
  -3   2   5       25.87       16.35      0.95 o 
  -2   2   5      643.66      622.58     19.31 o 
  -1   2   5       32.36       35.95      2.01 o 
   0   2   5        0.79        2.53      0.44 o 
   1   2   5      271.60      255.74      6.99 o 
   2   2   5       56.00       69.08      6.87 o 
   3   2   5        3.13        5.29      1.05 o 
   4   2   5       43.28       44.21      3.49 o 
   5   2   5        2.63        4.51      0.99 o 
   6   2   5      254.35      246.28      3.82 o 
   7   2   5       12.99        8.06      0.42 o 
   8   2   5        0.04        0.00      0.31 o 
   9   2   5       12.19       11.79      0.50 o 
  10   2   5        0.69        0.90      0.34 o 
  11   2   5        1.10        1.29      0.53 o 
 -15   3   5       21.14       21.26      1.82 o 
 -14   3   5        8.04        8.35      1.13 o 
 -13   3   5      118.52      124.76      6.92 o 
 -12   3   5      391.25      415.39     10.93 o 
 -11   3   5       89.48       84.82      3.54 o 
 -10   3   5      971.93     1059.76     30.65 o 
  -9   3   5       25.03       24.97      4.34 o 
  -8   3   5       22.98       28.05      1.84 o 
  -7   3   5      284.82      317.43      9.13 o 
  -6   3   5       22.51       20.17      0.99 o 
  -5   3   5      378.20      408.40     11.46 o 
  -4   3   5      299.34      312.36      8.61 o 
  -3   3   5      945.59     1060.56     28.50 o 
  -2   3   5       48.91       53.03      1.80 o 
  -1   3   5      247.19      229.01      7.46 o 
   0   3   5      943.96      994.15     26.08 o 
   1   3   5       86.36       84.87      3.39 o 
   2   3   5        0.97        1.77      0.86 o 
   3   3   5        0.09        0.30      0.81 o 
   4   3   5       11.40        9.02      1.31 o 
   5   3   5       79.08       77.14      1.89 o 
   6   3   5        4.38        8.22      0.61 o 
   7   3   5        1.34        1.76      0.32 o 
   8   3   5       14.33       14.89      0.62 o 
   9   3   5       12.52       11.76      0.47 o 
  10   3   5        0.68        1.99      0.75 o 
  11   3   5        0.99        0.66      0.24 o 
 -14   4   5        6.64        6.20      1.16 o 
 -13   4   5       65.93       66.39      3.08 o 
 -12   4   5       36.36       34.93      1.68 o 
 -11   4   5        0.71       -0.29      1.14 o 
 -10   4   5       24.94       21.06      2.17 o 
  -9   4   5      733.00      694.05     13.40 o 
  -8   4   5        0.47        2.60      1.20 o 
  -7   4   5       49.38       58.40      2.20 o 
  -6   4   5      192.27      179.75      4.85 o 
  -5   4   5      491.45      440.10     10.81 o 
  -4   4   5      101.02       86.97      2.73 o 
  -3   4   5        3.98        9.13      0.78 o 
  -2   4   5       90.41       92.96      3.40 o 
  -1   4   5      716.28      811.69     25.28 o 
   0   4   5      669.53      736.31     22.85 o 
   1   4   5     1517.82     1568.84     64.73 o 
   2   4   5      248.73      247.81      8.16 o 
   3   4   5        2.52        3.18      1.00 o 
   4   4   5       75.51       68.67      3.97 o 
   5   4   5       17.10       18.37      0.66 o 
   6   4   5       66.64       61.29      1.36 o 
   7   4   5       13.73       12.78      0.78 o 
   8   4   5        0.01        0.12      0.35 o 
   9   4   5        0.04        0.23      0.35 o 
  10   4   5       11.45       14.77      2.51 o 
 -14   5   5        6.14        5.06      1.02 o 
 -13   5   5       18.06       20.26      1.65 o 
 -12   5   5        1.61        1.37      1.20 o 
 -11   5   5       28.61       28.64      3.98 o 
 -10   5   5       84.17       76.19      2.59 o 
  -9   5   5      313.10      304.90      9.55 o 
  -8   5   5      358.09      332.91      7.79 o 
  -7   5   5      221.82      209.52      8.77 o 
  -6   5   5        7.74        3.06      0.90 o 
  -5   5   5      731.75      735.43     17.89 o 
  -4   5   5      193.18      171.89      5.19 o 
  -3   5   5       52.35       55.96      2.85 o 
  -2   5   5       98.62      116.41      6.80 o 
  -1   5   5       77.44       77.64      3.15 o 
   0   5   5      170.58      154.92      6.95 o 
   1   5   5      381.58      361.91     22.23 o 
   2   5   5       49.49       57.76      3.01 o 
   3   5   5       91.78       89.51      3.91 o 
   4   5   5       16.08       14.08      0.71 o 
   5   5   5      311.10      278.59      5.45 o 
   6   5   5      106.69       94.95      2.07 o 
   7   5   5        2.79        1.60      0.42 o 
   8   5   5        0.58        1.29      0.39 o 
   9   5   5       41.93       37.58      1.40 o 
  10   5   5        0.03        0.32      0.92 o 
 -14   6   5        0.47        0.56      0.78 o 
 -13   6   5       25.68       23.89      1.50 o 
 -12   6   5        6.96        9.57      1.27 o 
 -11   6   5       87.47       86.93      2.44 o 
 -10   6   5      191.95      193.05      5.38 o 
  -9   6   5      397.11      385.81      7.54 o 
  -8   6   5       89.59       80.71      2.15 o 
  -7   6   5      145.61      147.67      3.39 o 
  -6   6   5      207.97      194.30     11.57 o 
  -5   6   5       83.60       68.13      2.43 o 
  -4   6   5      165.49      144.92      4.54 o 
  -3   6   5        7.30        3.42      0.90 o 
  -2   6   5      166.38      169.67      5.95 o 
  -1   6   5      341.18      366.64     11.94 o 
   0   6   5       21.41       16.97      2.03 o 
   1   6   5       28.63       29.28      2.93 o 
   2   6   5      269.59      263.34     14.67 o 
   3   6   5      256.18      246.20      7.96 o 
   4   6   5      384.40      349.04     11.72 o 
   5   6   5       22.43       18.43      1.65 o 
   6   6   5       27.69       26.90      1.52 o 
   7   6   5       27.55       27.88      1.06 o 
   8   6   5        0.18       -0.21      0.36 o 
   9   6   5       59.65       59.05      2.07 o 
 -13   7   5        3.36        4.31      0.84 o 
 -12   7   5       23.34       26.01      1.36 o 
 -11   7   5       19.91       28.10      1.70 o 
 -10   7   5       58.44       57.90      2.06 o 
  -9   7   5      144.63      163.38      3.93 o 
  -8   7   5      348.64      349.85      7.08 o 
  -7   7   5     1937.74     1981.33     35.82 o 
  -6   7   5       15.36       13.71      0.71 o 
  -5   7   5       90.99       80.44      4.29 o 
  -4   7   5        9.38        9.42      1.66 o 
  -3   7   5       41.14       30.42      2.67 o 
  -2   7   5      292.63      287.81     11.52 o 
  -1   7   5      119.66      120.83      5.91 o 
   0   7   5        2.16        3.68      1.78 o 
   1   7   5        1.99        2.13      1.69 o 
   2   7   5        0.16        0.41      1.11 o 
   3   7   5        1.51        0.54      1.36 o 
   4   7   5       99.13       87.66      3.49 o 
   5   7   5        1.66        1.87      1.40 o 
   6   7   5        0.24       -0.31      1.32 o 
   7   7   5        4.36        4.64      1.24 o 
   8   7   5        6.35        5.26      0.68 o 
   9   7   5        3.16        2.49      1.41 o 
 -12   8   5        0.02        0.33      0.37 o 
 -11   8   5        0.02        1.07      0.90 o 
 -10   8   5        1.81        0.97      0.97 o 
  -9   8   5       36.83       30.70      1.14 o 
  -8   8   5        2.14        4.23      0.47 o 
  -7   8   5      570.94      538.70     10.39 o 
  -6   8   5       64.02       59.66      1.90 o 
  -5   8   5        8.81       11.60      1.53 o 
  -4   8   5        2.58        1.20      0.52 o 
  -3   8   5        1.00        2.42      0.45 o 
  -2   8   5        0.84        1.67      0.51 o 
  -1   8   5        4.82        5.26      1.29 o 
   0   8   5        0.03        0.59      0.25 o 
   1   8   5        5.14        4.93      1.39 o 
   2   8   5       49.52       47.05      2.49 o 
   3   8   5      358.63      340.75     10.65 o 
   4   8   5       23.08       22.28      1.90 o 
   5   8   5        0.53        0.28      1.31 o 
   6   8   5       16.69       18.78      1.61 o 
   7   8   5       11.24       13.21      1.33 o 
   8   8   5        0.53        0.07      0.33 o 
 -12   9   5        2.00        2.17      0.44 o 
 -11   9   5        8.56        8.44      0.51 o 
 -10   9   5        5.75        5.73      1.11 o 
  -9   9   5        0.02        0.64      0.50 o 
  -8   9   5       87.76       78.53      2.22 o 
  -7   9   5       85.80       69.92      2.11 o 
  -6   9   5       15.93       20.70      0.95 o 
  -5   9   5       11.86       10.34      0.62 o 
  -4   9   5      104.30       95.02      3.55 o 
  -3   9   5       57.45       56.58      4.15 o 
  -2   9   5       28.79       24.40      1.00 o 
  -1   9   5       79.30       84.14      2.38 o 
   0   9   5       25.32       26.33      0.97 o 
   1   9   5        9.58       11.57      1.57 o 
   2   9   5       25.45       30.75      1.96 o 
   3   9   5      127.88      129.52      4.35 o 
   4   9   5      165.20      171.61      5.18 o 
   5   9   5        5.05        5.11      1.28 o 
   6   9   5       78.59       78.02      2.79 o 
   7   9   5      131.36      138.51      7.07 o 
 -11  10   5        3.36        2.91      0.46 o 
 -10  10   5       15.98       16.99      1.69 o 
  -9  10   5        5.09        6.82      1.10 o 
  -8  10   5       11.88       13.65      1.41 o 
  -7  10   5       57.82       56.16      2.03 o 
  -6  10   5      173.65      170.48      4.07 o 
  -5  10   5      100.08       95.78      2.62 o 
  -4  10   5       30.56       25.30      1.09 o 
  -3  10   5       10.71        6.73      0.74 o 
  -2  10   5       40.33       31.72      1.61 o 
  -1  10   5       67.44       68.21      2.02 o 
   0  10   5        7.65        8.37      1.44 o 
   1  10   5      157.27      174.43      5.34 o 
   2  10   5        4.24        4.94      1.30 o 
   3  10   5      280.90      310.88      8.23 o 
   4  10   5      126.08      128.04      3.99 o 
   5  10   5       86.37       90.34      3.88 o 
   6  10   5        9.75       10.03      1.52 o 
   7  10   5        7.08        5.14      2.46 o 
 -10  11   5        6.74        3.48      0.47 o 
  -9  11   5        5.72        6.70      0.67 o 
  -8  11   5        0.42        1.15      0.26 o 
  -7  11   5        4.85        6.82      0.58 o 
  -6  11   5        2.91        3.68      0.66 o 
  -5  11   5       62.24       64.83      4.92 o 
  -4  11   5        0.20        0.66      0.44 o 
  -3  11   5       37.43       33.23      2.21 o 
  -2  11   5        0.20       -0.29      1.12 o 
  -1  11   5       10.98        6.36      1.31 o 
   0  11   5       44.51       50.41      2.33 o 
   1  11   5      192.59      186.11      5.32 o 
   2  11   5        5.82        5.68      1.04 o 
   3  11   5       38.40       41.82      4.04 o 
   4  11   5       19.66       18.88      1.81 o 
   5  11   5       23.08       22.59      2.12 o 
  -8  12   5       17.65       13.83      3.31 o 
  -7  12   5        7.73        9.76      1.11 o 
  -6  12   5        0.03        0.15      0.96 o 
  -5  12   5        5.37        4.04      1.12 o 
  -4  12   5       28.00       26.91      1.66 o 
  -3  12   5        0.43        0.22      0.92 o 
  -2  12   5       42.74       42.23      2.33 o 
  -1  12   5        0.17        0.63      0.96 o 
   0  12   5        4.00        5.45      1.06 o 
   1  12   5       13.49       12.90      1.02 o 
   2  12   5       16.99       20.72      1.86 o 
   3  12   5        0.41        1.43      1.19 o 
   4  12   5        0.29        0.33      1.07 o 
  -6  13   5       22.56       21.28      1.45 o 
  -5  13   5        4.70        2.55      0.81 o 
  -4  13   5        4.26        2.22      0.83 o 
  -3  13   5        2.04        2.07      0.85 o 
  -2  13   5        0.70        0.59      0.76 o 
  -1  13   5        0.08        0.07      1.81 o 
   0  13   5        0.05        5.89      2.15 o 
   1  13   5        1.33        1.12      2.02 o 
   2  13   5        1.46        2.56      2.03 o 
 -15   0   6        0.13        0.39      1.18 o 
 -14   0   6        1.69        1.86      1.66 o 
 -13   0   6        0.03        0.08      1.60 o 
 -12   0   6       82.08       82.10      4.31 o 
 -11   0   6       39.26       34.79      3.33 o 
 -10   0   6       36.92       37.33      2.23 o 
  -9   0   6       63.43       60.99      5.04 o 
  -8   0   6      270.90      250.39     10.28 o 
  -7   0   6        4.57        5.77      1.26 o 
  -6   0   6       51.79       54.18      2.88 o 
  -5   0   6     2971.29     3194.40    118.61 o 
  -4   0   6     1232.83     1332.41     70.89 o 
  -3   0   6      365.09      431.64     22.85 o 
  -2   0   6       43.73       50.98      3.48 o 
  -1   0   6       57.99       38.80      3.52 o 
   0   0   6       90.86       84.20      3.78 o 
   1   0   6       75.27       83.47      3.93 o 
   2   0   6        4.00        7.53      2.42 o 
   3   0   6      126.14      117.17     10.02 o 
   4   0   6       31.25       29.95      3.14 o 
   5   0   6       29.82       27.12      1.18 o 
   6   0   6     1982.91     1842.74     36.99 o 
   7   0   6      677.65      663.83     14.70 o 
   8   0   6      143.24      131.86      3.48 o 
   9   0   6      276.77      236.61      5.97 o 
  10   0   6       79.86       71.05      2.67 o 
 -15   1   6        0.00       -0.25      0.83 o 
 -14   1   6        7.31        7.81      1.10 o 
 -13   1   6       37.40       35.60      1.73 o 
 -12   1   6       36.75       33.10      1.66 o 
 -11   1   6        7.10        6.80      1.28 o 
 -10   1   6       90.86       85.72      3.46 o 
  -9   1   6       24.66       27.68      2.32 o 
  -8   1   6        0.54        1.48      1.06 o 
  -7   1   6        3.16        2.58      0.75 o 
  -6   1   6      151.39      166.05      4.93 o 
  -5   1   6     1334.51     1504.22     45.95 o 
  -4   1   6       65.15       48.53      2.27 o 
  -3   1   6      384.28      452.18     17.56 o 
  -2   1   6      855.37      890.09     33.21 o 
  -1   1   6       47.49       47.95      3.55 o 
   0   1   6     1330.05     1320.36     33.97 o 
   1   1   6       27.88       14.93      1.16 o 
   2   1   6      252.60      265.13     10.07 o 
   3   1   6      160.89      169.59      5.95 o 
   4   1   6       21.79       22.82      1.89 o 
   5   1   6      163.36      149.10      2.49 o 
   6   1   6      291.84      290.51      4.45 o 
   7   1   6        7.17        6.58      0.37 o 
   8   1   6        7.85        7.39      0.43 o 
   9   1   6       17.42       21.38      0.88 o 
  10   1   6        3.89        5.86      0.66 o 
 -15   2   6       26.79       27.28      2.33 o 
 -14   2   6        4.20        3.68      1.30 o 
 -13   2   6       35.70       34.10      3.81 o 
 -12   2   6      105.42      110.82      8.64 o 
 -11   2   6        0.09       -0.22      1.37 o 
 -10   2   6      381.59      366.94     12.04 o 
  -9   2   6       32.34       34.55      1.83 o 
  -8   2   6       35.23       37.36      2.24 o 
  -7   2   6        2.62        5.85      0.84 o 
  -6   2   6      216.20      212.54      6.10 o 
  -5   2   6        3.22        5.40      0.89 o 
  -4   2   6      535.21      562.79     17.75 o 
  -3   2   6     1073.30     1119.00     34.51 o 
  -2   2   6      411.50      426.59     13.37 o 
  -1   2   6      464.59      448.56     11.86 o 
   0   2   6      221.96      218.96      6.18 o 
   1   2   6        6.17        5.26      0.87 o 
   2   2   6      107.61      113.08      3.70 o 
   3   2   6       47.67       49.15      2.47 o 
   4   2   6        1.17        1.12      0.87 o 
   5   2   6       14.62       13.76      0.88 o 
   6   2   6       23.58       23.14      0.75 o 
   7   2   6        0.50        1.60      0.33 o 
   8   2   6        0.09        0.37      0.22 o 
   9   2   6       21.38       23.85      0.84 o 
  10   2   6       11.18        8.61      0.98 o 
 -15   3   6       10.25        9.23      1.44 o 
 -14   3   6        1.57        0.60      1.22 o 
 -13   3   6       16.52       17.70      1.71 o 
 -12   3   6       53.22       49.10      4.40 o 
 -11   3   6       15.97       17.81      1.41 o 
 -10   3   6     1648.98     1683.32     33.01 o 
  -9   3   6        1.64        6.17      1.08 o 
  -8   3   6      318.16      331.42     10.78 o 
  -7   3   6        8.17        4.36      0.72 o 
  -6   3   6       58.39       58.22      2.29 o 
  -5   3   6        5.21        2.82      0.55 o 
  -4   3   6        6.00        7.81      0.95 o 
  -3   3   6      283.29      311.66      9.97 o 
  -2   3   6      115.39      101.83      3.62 o 
  -1   3   6        2.49        2.89      0.71 o 
   0   3   6       16.22       12.95      1.18 o 
   1   3   6       29.62       34.11      1.91 o 
   2   3   6       11.45       10.07      1.01 o 
   3   3   6      135.26      136.59      7.27 o 
   4   3   6        6.22        4.79      0.32 o 
   5   3   6       24.97       28.26      0.75 o 
   6   3   6      137.13      136.50      2.37 o 
   7   3   6       42.08       42.80      1.33 o 
   8   3   6       46.30       44.27      1.60 o 
   9   3   6        0.10       -0.05      0.30 o 
  10   3   6        3.36        2.08      1.24 o 
 -14   4   6       14.78       17.08      1.43 o 
 -13   4   6       28.97       29.21      1.26 o 
 -12   4   6       15.75       17.42      1.01 o 
 -11   4   6      297.00      301.85      8.55 o 
 -10   4   6       99.30      106.88      2.98 o 
  -9   4   6       25.63       21.68      1.01 o 
  -8   4   6        0.80       -0.11      1.00 o 
  -7   4   6       38.77       37.97      1.97 o 
  -6   4   6      109.77      122.44      3.40 o 
  -5   4   6      126.12      146.80      4.67 o 
  -4   4   6      732.16      765.51     20.72 o 
  -3   4   6        0.36        3.84      0.67 o 
  -2   4   6       52.26       56.55      2.95 o 
  -1   4   6       95.48      107.29      4.13 o 
   0   4   6        6.21        9.12      3.64 o 
   1   4   6      819.40      805.71     25.72 o 
   2   4   6       55.98       62.64      3.54 o 
   3   4   6       64.80       53.23      3.26 o 
   4   4   6       26.72       26.08      0.85 o 
   5   4   6        2.38        2.85      0.42 o 
   6   4   6       25.50       27.71      0.92 o 
   7   4   6        1.08        0.56      0.35 o 
   8   4   6        1.07        0.37      0.77 o 
   9   4   6        0.04        1.62      0.64 o 
 -14   5   6        0.02       -0.09      0.87 o 
 -13   5   6        7.42       10.42      1.02 o 
 -12   5   6       34.66       31.16      1.21 o 
 -11   5   6      107.48      105.87      3.59 o 
 -10   5   6       12.13       15.73      5.71 o 
  -9   5   6      220.55      226.80      4.92 o 
  -8   5   6      351.83      359.20      6.29 o 
  -7   5   6       15.83       13.40      1.45 o 
  -6   5   6        0.00        0.04      0.82 o 
  -5   5   6       27.30       28.07      3.17 o 
  -4   5   6      343.65      291.81      8.34 o 
  -3   5   6       24.34       17.40      1.31 o 
  -2   5   6      245.82      236.46      6.88 o 
  -1   5   6       12.64       13.04      1.92 o 
   0   5   6      528.95      559.75     25.94 o 
   1   5   6        3.67        7.07      1.63 o 
   2   5   6      142.11      153.62      5.97 o 
   3   5   6      125.07      115.88      3.12 o 
   4   5   6      195.70      185.08      4.10 o 
   5   5   6        1.72        2.14      0.44 o 
   6   5   6       38.62       36.35      1.18 o 
   7   5   6       21.51       19.15      0.80 o 
   8   5   6        0.20        0.49      0.33 o 
   9   5   6        7.26        8.92      1.54 o 
 -14   6   6        0.83        1.16      0.78 o 
 -13   6   6        0.10        0.67      0.51 o 
 -12   6   6       83.26       95.58      3.05 o 
 -11   6   6       57.26       56.16      3.28 o 
 -10   6   6        4.24        2.53      0.81 o 
  -9   6   6      253.92      266.04      5.57 o 
  -8   6   6      528.22      569.68     10.70 o 
  -7   6   6     1162.59     1161.24     21.34 o 
  -6   6   6       49.21       44.33      1.92 o 
  -5   6   6      340.20      315.59     10.24 o 
  -4   6   6       10.55        7.99      1.08 o 
  -3   6   6      142.06      134.22      6.14 o 
  -2   6   6       27.39       31.12      1.90 o 
  -1   6   6       18.37       16.98      1.80 o 
   0   6   6       88.44       83.32      6.01 o 
   1   6   6       56.91       50.43      2.56 o 
   2   6   6       27.88       25.24      1.76 o 
   3   6   6       55.56       54.04      2.73 o 
   4   6   6      339.89      317.63     11.20 o 
   5   6   6       14.26       14.77      1.28 o 
   6   6   6        0.64        0.20      0.40 o 
   7   6   6        9.25        6.51      0.50 o 
   8   6   6        2.58        2.87      0.63 o 
   9   6   6       28.29       26.92      1.21 o 
 -13   7   6       18.83       22.09      1.74 o 
 -12   7   6        9.40       10.68      0.66 o 
 -11   7   6        2.19        2.24      0.43 o 
 -10   7   6        0.01       -0.32      0.40 o 
  -9   7   6      127.32      124.10      2.94 o 
  -8   7   6      152.29      173.97      3.88 o 
  -7   7   6     1273.17     1231.30     22.58 o 
  -6   7   6        6.63        9.29      1.38 o 
  -5   7   6      104.61      102.57      3.47 o 
  -4   7   6      200.64      180.10      7.24 o 
  -3   7   6      217.89      198.86      8.78 o 
  -2   7   6        9.88        7.27      1.44 o 
  -1   7   6        6.65        7.87      1.03 o 
   0   7   6        6.55        6.30      1.10 o 
   1   7   6        0.09        0.34      1.29 o 
   2   7   6       21.73       18.76      1.68 o 
   3   7   6      116.59      106.32      3.84 o 
   4   7   6       26.65       25.99      1.88 o 
   5   7   6        1.25        1.13      0.49 o 
   6   7   6        1.96        1.62      1.03 o 
   7   7   6        0.03       -0.34      0.34 o 
   8   7   6        1.07       -0.01      0.30 o 
 -12   8   6        1.72        3.44      0.63 o 
 -11   8   6        1.62        1.17      0.69 o 
 -10   8   6       38.64       27.04      1.74 o 
  -9   8   6        7.51        6.20      0.51 o 
  -8   8   6       18.27       16.38      0.80 o 
  -7   8   6      330.30      306.68      6.11 o 
  -6   8   6      313.14      318.55      8.41 o 
  -5   8   6       30.04       20.01      0.91 o 
  -4   8   6       75.23       75.92      3.08 o 
  -3   8   6       31.66       27.72      1.98 o 
  -2   8   6        0.86        2.39      1.15 o 
  -1   8   6       58.45       57.74      3.17 o 
   0   8   6       33.02       33.89      2.00 o 
   1   8   6        3.73        4.50      1.25 o 
   2   8   6      116.94      118.03      7.06 o 
   3   8   6      104.25       99.08      4.95 o 
   4   8   6       14.87       14.87      2.35 o 
   5   8   6       17.41       19.49      2.35 o 
   6   8   6        8.78       11.51      1.00 o 
   7   8   6        4.77        5.31      0.56 o 
 -12   9   6        0.66        0.79      0.42 o 
 -11   9   6        6.78        7.37      1.01 o 
 -10   9   6       11.62        9.22      1.09 o 
  -9   9   6      126.21      127.59      2.96 o 
  -8   9   6       55.06       48.43      2.29 o 
  -7   9   6      145.52      142.64      3.55 o 
  -6   9   6       60.09       61.30      2.89 o 
  -5   9   6       21.23       16.77      0.78 o 
  -4   9   6        0.89        0.92      0.72 o 
  -3   9   6       62.25       70.33      3.49 o 
  -2   9   6        7.12        6.56      1.25 o 
  -1   9   6      107.75       98.20      3.62 o 
   0   9   6        8.69        6.93      1.23 o 
   1   9   6       73.36       72.23      2.89 o 
   2   9   6      111.70      119.16      3.97 o 
   3   9   6       44.18       42.91      3.27 o 
   4   9   6      280.56      299.52     19.90 o 
   5   9   6        2.65        2.15      1.55 o 
   6   9   6        1.82        1.99      0.84 o 
 -11  10   6        9.25        9.06      0.82 o 
 -10  10   6        1.59        1.87      0.27 o 
  -9  10   6        4.58        4.90      0.91 o 
  -8  10   6       42.76       32.17      1.94 o 
  -7  10   6       25.49       21.15      1.79 o 
  -6  10   6        6.04        4.64      0.57 o 
  -5  10   6        4.87        4.13      0.33 o 
  -4  10   6        0.74        0.90      1.10 o 
  -3  10   6       19.42       19.29      1.75 o 
  -2  10   6      231.67      231.11     10.68 o 
  -1  10   6       23.18       19.12      1.46 o 
   0  10   6       58.83       55.78      2.45 o 
   1  10   6      319.61      323.77      8.46 o 
   2  10   6       57.52       61.68      3.49 o 
   3  10   6       82.42       90.31      4.11 o 
   4  10   6       25.83       23.43      2.09 o 
   5  10   6       31.40       32.62      2.66 o 
  -9  11   6        3.41        1.43      0.86 o 
  -8  11   6       21.87       22.10      2.10 o 
  -7  11   6       22.21       20.44      1.54 o 
  -6  11   6       18.92       16.59      1.40 o 
  -5  11   6       17.80       14.44      1.53 o 
  -4  11   6       17.91       15.15      1.49 o 
  -3  11   6       14.71       12.20      1.37 o 
  -2  11   6       59.40       62.11      6.30 o 
  -1  11   6       29.41       26.57      1.50 o 
   0  11   6        3.22        3.08      1.77 o 
   1  11   6       12.59       11.06      1.91 o 
   2  11   6      102.90      116.32      5.90 o 
   3  11   6       18.06       16.41      1.72 o 
   4  11   6       10.67        9.39      1.38 o 
  -8  12   6        0.40        1.01      1.53 o 
  -7  12   6       14.40       21.21      2.51 o 
  -6  12   6        0.04        0.43      0.77 o 
  -5  12   6        0.25       -0.19      0.81 o 
  -4  12   6        8.91        7.30      1.12 o 
  -3  12   6       23.68       21.60      2.00 o 
  -2  12   6       36.17       35.46      3.41 o 
  -1  12   6       39.40       33.51      3.47 o 
   0  12   6       32.54       33.11      3.58 o 
   1  12   6        7.63        7.26      1.46 o 
   2  12   6        0.46        0.38      1.15 o 
   3  12   6        0.42        0.35      2.16 o 
  -5  13   6        2.52        2.06      1.47 o 
  -4  13   6        0.15        1.04      1.46 o 
  -3  13   6        0.21       -0.62      1.51 o 
  -2  13   6        2.63        3.68      1.78 o 
  -1  13   6        1.11        0.97      1.67 o 
   0  13   6        0.49        0.46      1.68 o 
 -14   1   7        6.35        4.76      1.60 o 
 -13   1   7       30.86       27.35      2.45 o 
 -12   1   7       56.13       51.65      2.70 o 
 -11   1   7       97.34       96.09      3.93 o 
 -10   1   7        0.65        1.12      0.65 o 
  -9   1   7       14.35       11.35      1.15 o 
  -8   1   7      168.41      156.65      4.70 o 
  -7   1   7        2.21        2.95      0.87 o 
  -6   1   7      392.30      384.29     10.65 o 
  -5   1   7      550.89      570.31     18.01 o 
  -4   1   7     1659.52     1685.40     51.22 o 
  -3   1   7      187.86      213.45      8.19 o 
  -2   1   7      933.67      946.72     35.71 o 
  -1   1   7      119.70      105.04      3.76 o 
   0   1   7       31.63       28.62      1.43 o 
   1   1   7       19.34       16.04      1.63 o 
   2   1   7        8.78       10.12      2.01 o 
   3   1   7        2.42        3.24      0.69 o 
   4   1   7        0.67        1.66      0.25 o 
   5   1   7       15.17       15.27      0.56 o 
   6   1   7      267.31      259.88      4.36 o 
   7   1   7       15.81       17.89      0.70 o 
   8   1   7      160.30      143.22      3.51 o 
   9   1   7       86.24       77.93      2.08 o 
 -14   2   7        0.38       -0.53      0.53 o 
 -13   2   7      143.88      153.77      5.80 o 
 -12   2   7       28.74       31.86      3.05 o 
 -11   2   7        0.29        2.49      0.76 o 
 -10   2   7        9.18        9.46      0.78 o 
  -9   2   7       42.93       39.41      1.34 o 
  -8   2   7      121.28      133.73      4.43 o 
  -7   2   7       57.50       42.88      2.13 o 
  -6   2   7       10.87       15.07      1.28 o 
  -5   2   7      108.87      113.53      4.37 o 
  -4   2   7       67.83       86.90      3.37 o 
  -3   2   7      235.28      255.66      8.27 o 
  -2   2   7     1103.32     1057.22     32.38 o 
  -1   2   7       55.67       57.90      2.60 o 
   0   2   7      204.79      189.20      6.49 o 
   1   2   7       27.98       28.94      1.87 o 
   2   2   7       38.32       38.70      2.39 o 
   3   2   7       50.10       45.30      1.17 o 
   4   2   7        0.61        0.97      0.29 o 
   5   2   7        0.91        0.27      0.44 o 
   6   2   7        4.56        6.00      0.41 o 
   7   2   7        8.76        7.63      0.45 o 
   8   2   7        4.87        7.48      0.72 o 
   9   2   7        6.37        4.79      0.76 o 
 -14   3   7        0.01        0.11      0.48 o 
 -13   3   7       36.72       35.69      3.26 o 
 -12   3   7       92.64       96.44      3.35 o 
 -11   3   7      173.34      182.35      4.37 o 
 -10   3   7     1014.83     1015.80     17.80 o 
  -9   3   7      262.83      263.99      5.41 o 
  -8   3   7      518.43      472.47     10.58 o 
  -7   3   7      153.81      143.05      4.60 o 
  -6   3   7        5.55        5.33      1.40 o 
  -5   3   7      116.08      103.34      4.14 o 
  -4   3   7      219.32      233.99      7.91 o 
  -3   3   7       54.78       50.76      2.19 o 
  -2   3   7        4.76        4.03      0.84 o 
  -1   3   7       94.43       86.84      2.98 o 
   0   3   7        3.89        3.18      1.10 o 
   1   3   7        0.06        0.37      1.10 o 
   2   3   7       18.97       17.28      2.67 o 
   3   3   7        6.86        8.56      0.62 o 
   4   3   7        0.00        0.43      0.33 o 
   5   3   7        0.55        0.35      0.33 o 
   6   3   7       32.18       29.09      0.93 o 
   7   3   7        2.10        2.04      0.52 o 
   8   3   7        6.84        7.91      0.74 o 
   9   3   7        0.00       -0.02      0.76 o 
 -14   4   7        7.61        7.05      0.57 o 
 -13   4   7       28.91       26.53      1.96 o 
 -12   4   7       16.91       12.19      1.39 o 
 -11   4   7       31.23       32.96      1.26 o 
 -10   4   7      203.49      200.12      5.88 o 
  -9   4   7       56.48       51.94      1.94 o 
  -8   4   7      239.99      232.39      4.12 o 
  -7   4   7      409.55      394.79      9.40 o 
  -6   4   7       63.13       56.51      2.78 o 
  -5   4   7      114.11      117.21      4.47 o 
  -4   4   7       88.49       81.50      3.23 o 
  -3   4   7      485.14      459.82     17.72 o 
  -2   4   7       28.93       31.12      2.10 o 
  -1   4   7       70.63       59.41      3.73 o 
   0   4   7      100.27      112.31      6.64 o 
   1   4   7      236.44      229.51      7.97 o 
   2   4   7      291.22      282.36      5.48 o 
   3   4   7      283.93      296.44      7.70 o 
   4   4   7       14.93       14.12      0.64 o 
   5   4   7       32.84       29.85      1.04 o 
   6   4   7        0.14       -0.05      0.31 o 
   7   4   7        0.23       -0.25      0.29 o 
   8   4   7        0.54        0.70      0.36 o 
 -14   5   7        1.55        2.10      0.92 o 
 -13   5   7        0.77        0.99      1.32 o 
 -12   5   7        8.12        7.76      1.02 o 
 -11   5   7       20.84       20.55      0.96 o 
 -10   5   7        5.61        3.87      0.58 o 
  -9   5   7      161.99      163.20      3.84 o 
  -8   5   7      111.89      105.15      2.44 o 
  -7   5   7      129.36      137.75      2.62 o 
  -6   5   7        7.86       10.50      1.10 o 
  -5   5   7       19.86       22.12      1.88 o 
  -4   5   7       15.51       11.48      1.45 o 
  -3   5   7      218.98      199.43     11.42 o 
  -2   5   7        0.04        0.52      1.11 o 
  -1   5   7        7.78        5.53      1.77 o 
   0   5   7        9.14       12.75      1.53 o 
   1   5   7      114.29      113.85      2.56 o 
   2   5   7        4.51        4.27      0.55 o 
   3   5   7       25.79       29.25      2.62 o 
   4   5   7      259.69      236.16      5.14 o 
   5   5   7       28.63       28.01      0.93 o 
   6   5   7       49.94       45.73      2.56 o 
   7   5   7       29.10       31.46      1.13 o 
   8   5   7       13.79       14.02      2.29 o 
 -14   6   7       19.64       20.01      0.98 o 
 -13   6   7        8.42       11.14      1.03 o 
 -12   6   7       11.03       10.26      0.76 o 
 -11   6   7       10.97       11.62      0.82 o 
 -10   6   7       10.06        9.33      0.72 o 
  -9   6   7      290.08      298.35      6.17 o 
  -8   6   7       17.03       20.22      0.96 o 
  -7   6   7     1277.25     1260.35     21.70 o 
  -6   6   7       42.81       50.91      1.51 o 
  -5   6   7     1007.20      939.94     15.03 o 
  -4   6   7       17.69       13.85      1.37 o 
  -3   6   7       34.68       33.36      1.98 o 
  -2   6   7       56.88       59.74      2.68 o 
  -1   6   7        1.86        1.23      1.09 o 
   0   6   7       37.86       32.66      1.42 o 
   1   6   7      308.90      290.25     14.27 o 
   2   6   7       28.71       31.99      2.66 o 
   3   6   7       26.98       24.08      1.61 o 
   4   6   7      112.19      114.22      3.19 o 
   5   6   7        7.33        5.10      0.66 o 
   6   6   7        9.01       10.76      0.66 o 
   7   6   7        1.78        2.67      0.98 o 
   8   6   7        3.50        3.73      0.32 o 
 -13   7   7        9.61       12.07      1.20 o 
 -12   7   7        9.14       10.44      1.16 o 
 -11   7   7       45.11       45.48      2.41 o 
 -10   7   7       27.92       28.98      1.63 o 
  -9   7   7        1.71        2.96      0.44 o 
  -8   7   7       14.88       14.16      0.71 o 
  -7   7   7      372.23      424.75      8.27 o 
  -6   7   7       24.75       20.98      1.59 o 
  -5   7   7      694.92      731.33     15.35 o 
  -4   7   7      107.16       97.88      3.11 o 
  -3   7   7       42.10       35.20      1.84 o 
  -2   7   7       29.91       32.11      1.61 o 
  -1   7   7       45.80       48.21      2.87 o 
   0   7   7       99.90      101.39      4.23 o 
   1   7   7        6.99        7.85      0.70 o 
   2   7   7       41.98       44.55      1.78 o 
   3   7   7      117.24      122.83      6.81 o 
   4   7   7      102.94       96.76      3.30 o 
   5   7   7        2.03        1.28      1.22 o 
   6   7   7        5.41        6.30      0.51 o 
   7   7   7        1.18        1.37      0.30 o 
 -12   8   7        1.12        0.75      0.68 o 
 -11   8   7        1.13        2.46      0.67 o 
 -10   8   7       14.22       13.71      1.44 o 
  -9   8   7        0.03        0.93      0.35 o 
  -8   8   7       26.81       22.65      0.91 o 
  -7   8   7        7.70        7.50      0.95 o 
  -6   8   7       36.66       35.85      1.18 o 
  -5   8   7      189.22      178.97      5.39 o 
  -4   8   7        0.71       -0.05      1.19 o 
  -3   8   7        3.24        1.64      1.07 o 
  -2   8   7        4.96        4.95      1.00 o 
  -1   8   7        1.74        0.05      3.58 o 
   0   8   7       17.61       16.33      2.57 o 
   1   8   7       84.88       77.58      4.26 o 
   2   8   7       52.22       54.45      5.16 o 
   3   8   7       10.50       14.84      1.61 o 
   4   8   7        6.49        7.99      0.68 o 
   5   8   7        5.44        7.94      0.60 o 
   6   8   7        1.00        1.66      0.52 o 
 -11   9   7        1.92        3.45      0.72 o 
 -10   9   7        0.04        0.74      0.48 o 
  -9   9   7       70.79       70.37      2.44 o 
  -8   9   7       42.65       36.65      2.49 o 
  -7   9   7        0.19        0.58      0.34 o 
  -6   9   7      158.07      148.65      4.63 o 
  -5   9   7       25.58       19.02      1.61 o 
  -4   9   7        0.66        0.71      1.16 o 
  -3   9   7        6.18        3.67      1.13 o 
  -2   9   7       60.79       58.08      2.48 o 
  -1   9   7       77.29       77.87      4.26 o 
   0   9   7       10.50        9.66      2.29 o 
   1   9   7       87.78       89.10      4.48 o 
   2   9   7       23.31       20.04      2.45 o 
   3   9   7       28.68       26.77      2.50 o 
   4   9   7        0.07        0.57      0.44 o 
   5   9   7       26.10       30.53      1.49 o 
 -10  10   7       12.30        7.36      0.77 o 
  -9  10   7       24.43       27.45      1.87 o 
  -8  10   7        6.38        5.42      1.18 o 
  -7  10   7        0.10       -0.13      0.86 o 
  -6  10   7        3.95        1.62      1.00 o 
  -5  10   7       33.37       31.85      2.75 o 
  -4  10   7      109.02      102.26      6.42 o 
  -3  10   7       28.55       23.49      2.55 o 
  -2  10   7       39.64       39.92      3.00 o 
  -1  10   7        4.04        2.80      1.96 o 
   0  10   7       44.68       46.78      3.10 o 
   1  10   7       33.92       39.75      2.82 o 
   2  10   7        4.95        5.27      1.76 o 
   3  10   7       40.84       43.84      2.60 o 
   4  10   7        2.40        3.62      0.43 o 
  -9  11   7       47.73       45.86      3.17 o 
  -8  11   7       34.02       36.69      3.23 o 
  -7  11   7       25.22       24.45      2.01 o 
  -6  11   7        3.03        3.04      0.84 o 
  -5  11   7       15.68       16.86      2.53 o 
  -4  11   7       13.69       13.31      2.56 o 
  -3  11   7       19.21       19.90      2.95 o 
  -2  11   7        0.62        1.03      2.26 o 
  -1  11   7       34.16       37.40      2.56 o 
   0  11   7        1.38        1.02      1.53 o 
   1  11   7        1.18        3.61      1.49 o 
   2  11   7        6.10        4.51      1.34 o 
   3  11   7       55.55       50.17      2.84 o 
  -7  12   7        4.85        4.34      1.69 o 
  -6  12   7        1.29        0.28      1.48 o 
  -5  12   7        7.58        9.90      1.84 o 
  -4  12   7       18.15       15.16      2.18 o 
  -3  12   7        5.73        5.04      1.99 o 
  -2  12   7       24.14       24.52      2.74 o 
  -1  12   7        0.46        0.41      1.88 o 
   0  12   7       12.94       14.15      1.55 o 
   1  12   7        0.22        0.83      2.00 o 
 -14   0   8        6.71        8.96      0.86 o 
 -13   0   8        8.67       13.08      1.12 o 
 -12   0   8       33.07       30.58      1.75 o 
 -11   0   8        3.10        2.81      0.77 o 
 -10   0   8        8.15        6.28      0.85 o 
  -9   0   8       78.12       72.87      3.39 o 
  -8   0   8       64.42       67.32      3.12 o 
  -7   0   8       31.67       25.03      1.92 o 
  -6   0   8      699.72      680.68     25.82 o 
  -5   0   8      182.79      184.23     10.34 o 
  -4   0   8      126.57      140.71      9.06 o 
  -3   0   8     1388.02     1361.87     71.53 o 
  -2   0   8      365.74      345.38     19.82 o 
  -1   0   8       92.97       95.76      6.50 o 
   1   0   8       55.19       51.52      3.74 o 
   2   0   8        0.89        0.02      0.28 o 
   3   0   8        4.88        3.93      0.32 o 
   4   0   8      162.30      142.64      5.94 o 
   5   0   8        7.39        8.01      1.78 o 
   6   0   8        5.60        3.36      1.02 o 
   7   0   8       11.76       14.86      1.65 o 
   8   0   8      187.75      155.04      7.06 o 
 -15   1   8        8.47       10.06      0.77 o 
 -14   1   8        3.04        6.27      0.74 o 
 -13   1   8        3.12        7.72      0.96 o 
 -12   1   8       91.74       91.14      2.63 o 
 -11   1   8      243.26      216.22      5.04 o 
 -10   1   8       44.58       35.49      1.39 o 
  -9   1   8        0.17        0.05      0.61 o 
  -8   1   8      108.09       96.98      2.48 o 
  -7   1   8       77.35       72.57      2.73 o 
  -6   1   8      344.59      325.37      9.31 o 
  -5   1   8        8.02        6.47      1.13 o 
  -4   1   8       22.10       20.37      2.60 o 
  -3   1   8      137.33      137.92      6.12 o 
  -2   1   8       24.58       28.40      2.48 o 
  -1   1   8       97.63       92.44      4.20 o 
   0   1   8      159.97      161.51      7.15 o 
   1   1   8       14.19       12.14      1.29 o 
   2   1   8       78.97       76.01      1.62 o 
   3   1   8      181.74      154.78      3.32 o 
   4   1   8        2.04        1.88      0.29 o 
   5   1   8        0.07       -0.13      0.35 o 
   6   1   8       41.29       33.64      1.23 o 
   7   1   8       55.32       46.47      1.56 o 
   8   1   8       33.07       25.44      1.17 o 
 -15   2   8        0.89        2.41      0.48 o 
 -14   2   8        1.52        1.41      0.56 o 
 -13   2   8       88.69       90.16      2.76 o 
 -12   2   8        0.48        0.78      2.78 o 
 -11   2   8      189.88      168.75      5.46 o 
 -10   2   8       20.00       15.13      2.26 o 
  -9   2   8       27.93       31.99      1.33 o 
  -8   2   8       88.27       74.56      1.96 o 
  -7   2   8      278.48      237.90      6.94 o 
  -6   2   8        5.56        3.97      0.95 o 
  -5   2   8       73.61       72.04      3.14 o 
  -4   2   8       20.48       15.64      1.51 o 
  -3   2   8       28.31       25.22      1.84 o 
  -2   2   8      112.13      105.47      4.19 o 
  -1   2   8      489.12      447.90     25.32 o 
   0   2   8       28.84       25.42      1.85 o 
   1   2   8        0.00        0.19      0.31 o 
   2   2   8        0.00        0.58      0.32 o 
   3   2   8        0.02        0.42      0.27 o 
   4   2   8        5.88        3.99      0.44 o 
   5   2   8        0.83        0.43      0.26 o 
   6   2   8        3.99        5.40      0.74 o 
   7   2   8        0.60        0.95      0.66 o 
   8   2   8       13.26       10.75      0.83 o 
 -14   3   8        0.00        0.33      0.73 o 
 -13   3   8        6.60        4.56      0.57 o 
 -12   3   8       33.32       30.41      1.67 o 
 -11   3   8       34.60       26.67      1.57 o 
 -10   3   8        0.44       -0.23      0.62 o 
  -9   3   8      272.92      271.92      5.29 o 
  -8   3   8      988.61      934.98     15.56 o 
  -7   3   8        2.08        4.88      1.66 o 
  -6   3   8      165.02      155.29      6.75 o 
  -5   3   8       96.52       74.42      3.11 o 
  -4   3   8       57.63       51.81      2.53 o 
  -3   3   8       14.25       18.47      2.10 o 
  -2   3   8       11.03        7.71      1.35 o 
  -1   3   8      195.17      195.32      8.73 o 
   0   3   8       51.85       50.43      2.61 o 
   1   3   8       19.25       18.40      0.71 o 
   2   3   8        4.23        4.24      0.38 o 
   3   3   8        3.45        2.96      0.37 o 
   4   3   8        0.24        0.25      0.29 o 
   5   3   8        0.81        1.36      0.34 o 
   6   3   8        3.84        4.67      0.36 o 
   7   3   8        9.74       10.41      0.87 o 
   8   3   8        8.90       12.25      1.03 o 
 -14   4   8       25.75       25.31      1.43 o 
 -13   4   8       29.24       29.75      1.89 o 
 -12   4   8       55.85       52.37      2.11 o 
 -11   4   8       25.81       24.67      1.10 o 
 -10   4   8      149.09      152.23      3.59 o 
  -9   4   8      332.58      326.66      6.23 o 
  -8   4   8      901.89      864.30     14.42 o 
  -7   4   8      123.79      127.35      2.63 o 
  -6   4   8        9.16        6.02      0.99 o 
  -5   4   8       18.09       19.13      1.85 o 
  -4   4   8      101.94       98.39      3.79 o 
  -3   4   8       64.08       60.04      3.35 o 
  -2   4   8      292.01      246.66     10.74 o 
  -1   4   8       71.95       64.58      2.52 o 
   0   4   8        2.38        2.49      0.50 o 
   1   4   8      131.27      133.64      2.96 o 
   2   4   8       67.29       65.52      2.18 o 
   3   4   8       68.02       60.43      1.66 o 
   4   4   8        2.23        2.13      0.36 o 
   5   4   8        6.37        7.39      0.92 o 
   6   4   8        0.62       -0.25      0.25 o 
   7   4   8        3.55        1.76      0.24 o 
   8   4   8        2.66        5.30      1.13 o 
 -14   5   8        5.07        4.51      0.41 o 
 -13   5   8        0.03        0.12      0.85 o 
 -12   5   8        1.91        2.09      0.95 o 
 -11   5   8        8.12        9.77      0.69 o 
 -10   5   8       28.64       33.09      2.51 o 
  -9   5   8        0.01        0.34      0.45 o 
  -8   5   8      233.29      235.49      4.89 o 
  -7   5   8      264.43      249.99      4.71 o 
  -6   5   8      179.93      166.32      6.59 o 
  -5   5   8       15.09       12.57      0.69 o 
  -4   5   8        6.30        8.49      0.69 o 
  -3   5   8        9.30        9.18      0.74 o 
  -2   5   8      327.59      298.48      6.14 o 
  -1   5   8       69.20       65.34      1.96 o 
   0   5   8       17.16       12.62      0.97 o 
   1   5   8       60.79       66.92      3.27 o 
   2   5   8      122.58      137.31      3.28 o 
   3   5   8       61.51       62.27      2.04 o 
   4   5   8       54.47       57.23      2.10 o 
   5   5   8       57.06       56.02      2.66 o 
   6   5   8       21.66       26.94      0.97 o 
   7   5   8        0.52        1.55      0.57 o 
 -13   6   8        1.17        1.11      0.48 o 
 -12   6   8        0.95        0.31      0.86 o 
 -11   6   8       51.59       56.93      2.80 o 
 -10   6   8       52.56       58.34      4.29 o 
  -9   6   8       29.25       26.74      1.28 o 
  -8   6   8       49.79       44.96      1.79 o 
  -7   6   8       70.84       66.54      1.78 o 
  -6   6   8      565.93      570.50     11.44 o 
  -5   6   8     1119.29     1106.03     18.75 o 
  -4   6   8      100.98      105.77      2.55 o 
  -3   6   8      164.11      169.61      4.84 o 
  -2   6   8        0.01       -0.49      0.49 o 
  -1   6   8        1.29        1.11      0.48 o 
   0   6   8       13.18       12.91      0.75 o 
   1   6   8       45.22       43.79      1.51 o 
   2   6   8        2.06        3.35      0.52 o 
   3   6   8       32.10       29.18      1.74 o 
   4   6   8        0.56        2.72      0.48 o 
   5   6   8        5.44        6.54      0.75 o 
   6   6   8       44.02       46.29      3.81 o 
 -13   7   8        5.65        6.73      0.88 o 
 -12   7   8        1.75        1.05      0.77 o 
 -11   7   8       12.70       13.64      1.81 o 
 -10   7   8        0.69        0.50      0.46 o 
  -9   7   8       12.03       10.92      0.68 o 
  -8   7   8        5.87        5.48      0.46 o 
  -7   7   8        0.00        0.36      0.42 o 
  -6   7   8        1.84        3.32      1.08 o 
  -5   7   8      625.91      607.93     15.60 o 
  -4   7   8       97.59       95.96      2.83 o 
  -3   7   8       91.31       97.28      3.48 o 
  -2   7   8      160.45      145.25      3.55 o 
  -1   7   8      116.96      121.87      4.38 o 
   0   7   8       50.86       45.59      1.75 o 
   1   7   8       14.24       14.48      0.95 o 
   2   7   8       42.93       44.62      2.05 o 
   3   7   8       26.74       29.49      1.20 o 
   4   7   8        2.70        3.51      0.48 o 
   5   7   8        0.13       -0.28      0.29 o 
   6   7   8        0.25        0.20      0.22 o 
 -12   8   8        0.01        0.08      0.65 o 
 -11   8   8        0.00        0.28      0.74 o 
 -10   8   8        6.91        5.16      1.27 o 
  -9   8   8       23.49       19.80      1.82 o 
  -8   8   8       41.61       37.80      1.76 o 
  -7   8   8       79.30       73.20      2.45 o 
  -6   8   8       92.66       86.29      2.80 o 
  -5   8   8       77.21       74.09      3.21 o 
  -4   8   8      198.14      185.81      6.82 o 
  -3   8   8       11.51       10.98      2.36 o 
  -2   8   8       42.31       42.34      3.06 o 
  -1   8   8       50.50       51.33      3.62 o 
   0   8   8        0.08       -0.41      0.71 o 
   1   8   8        8.30        6.17      0.61 o 
   2   8   8        3.77        5.56      0.59 o 
   3   8   8        9.49       10.81      0.73 o 
   4   8   8        4.77        4.89      0.47 o 
   5   8   8        1.02        1.37      0.30 o 
 -11   9   8        6.75        5.17      0.74 o 
 -10   9   8       11.33       11.21      1.26 o 
  -9   9   8        9.85        6.14      1.08 o 
  -8   9   8        0.17        1.24      1.35 o 
  -7   9   8       20.73       21.33      2.61 o 
  -6   9   8       98.88       95.41      3.21 o 
  -5   9   8      232.74      218.18     10.69 o 
  -4   9   8       16.71       17.04      3.18 o 
  -3   9   8       82.23       80.01      4.13 o 
  -2   9   8        0.31       -1.23      2.05 o 
  -1   9   8        3.57        5.08      2.10 o 
   0   9   8        5.44        3.96      2.02 o 
   1   9   8       72.43       80.82      3.61 o 
   2   9   8       57.04       59.00      2.05 o 
   3   9   8       61.74       63.24      2.24 o 
   4   9   8       21.74       27.51      1.15 o 
 -10  10   8        2.19        1.45      0.61 o 
  -9  10   8       23.55       17.65      2.77 o 
  -8  10   8        0.33        0.91      0.90 o 
  -7  10   8        0.22        0.16      1.41 o 
  -6  10   8       12.11        7.38      1.88 o 
  -5  10   8        0.39       -0.24      1.99 o 
  -4  10   8        1.04        2.29      2.24 o 
  -3  10   8        1.02       -0.24      2.31 o 
  -2  10   8        0.60        1.07      1.77 o 
  -1  10   8        2.17        3.70      1.81 o 
   0  10   8       68.19       73.70      3.56 o 
   1  10   8        4.67        4.18      0.63 o 
   2  10   8        4.76        4.28      0.58 o 
   3  10   8       95.43       96.95      3.38 o 
  -8  11   8       12.90       10.58      1.94 o 
  -7  11   8        5.46        8.01      1.88 o 
  -6  11   8       21.71       23.02      2.40 o 
  -5  11   8        7.50        7.19      1.91 o 
  -4  11   8        7.94        7.99      2.15 o 
  -3  11   8       52.10       47.05      3.69 o 
  -2  11   8        0.60        0.30      2.03 o 
  -1  11   8        4.25        5.42      1.55 o 
   0  11   8       11.22       10.96      1.55 o 
   1  11   8       21.29       22.79      1.70 o 
  -5  12   8        0.18        1.80      1.44 o 
  -4  12   8       12.88       10.61      1.76 o 
  -3  12   8        4.40        1.58      1.57 o 
  -2  12   8       15.31       13.98      2.11 o 
  -1  12   8        2.43        2.46      1.79 o 
 -14   1   9       16.81       16.34      0.81 o 
 -13   1   9        9.20       11.74      0.70 o 
 -12   1   9       32.48       34.00      1.25 o 
 -11   1   9       28.42       19.72      0.88 o 
 -10   1   9       18.46       19.99      0.94 o 
  -9   1   9       17.64       21.12      0.82 o 
  -8   1   9        8.70        5.16      0.44 o 
  -7   1   9        7.03        5.22      0.39 o 
  -6   1   9      127.43      111.61      2.63 o 
  -5   1   9       21.38       20.04      1.47 o 
  -4   1   9       37.96       34.22      2.30 o 
  -3   1   9      156.42      134.99      5.63 o 
  -2   1   9      581.89      518.28     11.93 o 
  -1   1   9      157.32      152.95      2.83 o 
   0   1   9      244.22      224.60      4.08 o 
   1   1   9       45.73       38.57      1.25 o 
   2   1   9        6.67        7.41      0.88 o 
   3   1   9        0.57        0.61      0.63 o 
   4   1   9        0.00       -0.60      0.60 o 
   5   1   9        2.49        1.45      0.71 o 
   6   1   9        5.12        5.06      0.74 o 
   7   1   9        1.87        1.20      0.76 o 
 -14   2   9        4.01        3.62      0.40 o 
 -13   2   9       30.88       33.63      1.77 o 
 -12   2   9        9.24       11.09      0.85 o 
 -11   2   9      159.16      132.09      3.30 o 
 -10   2   9       20.86       13.15      0.69 o 
  -9   2   9      193.18      158.06      3.13 o 
  -8   2   9      111.06      112.32      2.27 o 
  -7   2   9        0.67        0.38      0.37 o 
  -6   2   9       55.74       49.84      1.96 o 
  -5   2   9       87.88       89.31      2.35 o 
  -4   2   9       49.78       41.98      1.78 o 
  -3   2   9        6.44       11.23      1.25 o 
  -2   2   9       17.61       18.03      0.75 o 
  -1   2   9      103.94       98.43      2.21 o 
   0   2   9       38.71       31.31      0.95 o 
   1   2   9       25.31       19.23      0.70 o 
   2   2   9       22.76       21.41      0.92 o 
   3   2   9        9.04        7.92      0.75 o 
   4   2   9       17.18       17.17      1.04 o 
   5   2   9       11.66       10.87      0.83 o 
   6   2   9        0.21        1.34      0.65 o 
   7   2   9        0.66       -0.06      0.73 o 
 -14   3   9        0.61        0.90      0.39 o 
 -13   3   9        6.63        9.67      1.36 o 
 -12   3   9       25.49       27.14      1.28 o 
 -11   3   9      160.86      141.16      3.27 o 
 -10   3   9       38.12       29.47      1.08 o 
  -9   3   9       35.86       30.41      1.01 o 
  -8   3   9     1002.18      881.90     12.88 o 
  -7   3   9       12.64       14.36      0.60 o 
  -6   3   9      489.08      417.58      6.62 o 
  -5   3   9       51.05       45.50      1.24 o 
  -4   3   9        9.46       10.47      0.86 o 
  -3   3   9       45.06       42.00      1.23 o 
  -2   3   9      223.53      212.62      4.27 o 
  -1   3   9       49.17       50.72      1.79 o 
   0   3   9       10.25        7.81      0.49 o 
   1   3   9       11.39        9.70      0.80 o 
   2   3   9       43.52       38.38      1.13 o 
   3   3   9       10.34        8.35      0.47 o 
   4   3   9        0.09        0.31      0.23 o 
   5   3   9        0.23        0.09      0.65 o 
   6   3   9        3.25        2.84      0.62 o 
   7   3   9        0.54        0.20      0.89 o 
 -14   4   9        2.29        3.26      0.37 o 
 -13   4   9        2.77        1.61      0.42 o 
 -12   4   9        2.94        4.70      0.55 o 
 -11   4   9       22.65       24.49      0.95 o 
 -10   4   9        8.54        5.43      0.90 o 
  -9   4   9       79.38       86.84      2.52 o 
  -8   4   9      117.41       97.86      2.32 o 
  -7   4   9       76.97       72.07      1.56 o 
  -6   4   9      315.84      286.47      5.54 o 
  -5   4   9      202.75      197.18      3.76 o 
  -4   4   9       57.81       50.49      1.48 o 
  -3   4   9       85.27       86.47      2.17 o 
  -2   4   9        2.98        2.65      0.45 o 
  -1   4   9      196.44      189.05      5.38 o 
   0   4   9       35.84       36.73      1.73 o 
   1   4   9        0.18        2.01      0.80 o 
   2   4   9       11.64       10.94      0.61 o 
   3   4   9       25.41       24.84      1.18 o 
   4   4   9       16.98       18.50      0.73 o 
   5   4   9       43.84       47.25      1.62 o 
   6   4   9       10.59       10.94      0.82 o 
 -13   5   9       14.24       16.04      1.12 o 
 -12   5   9        0.03        0.48      0.36 o 
 -11   5   9        0.79        0.08      0.38 o 
 -10   5   9        9.61        7.45      1.22 o 
  -9   5   9       17.03       18.89      1.11 o 
  -8   5   9       61.63       57.21      1.52 o 
  -7   5   9       92.99       92.95      2.99 o 
  -6   5   9       81.17       66.19      1.90 o 
  -5   5   9      135.56      134.87      2.82 o 
  -4   5   9        0.90        1.32      0.50 o 
  -3   5   9      164.81      162.30      3.81 o 
  -2   5   9        0.06       -0.02      0.43 o 
  -1   5   9        3.32        2.34      0.41 o 
   0   5   9       10.50       12.85      0.74 o 
   1   5   9       27.43       26.24      1.84 o 
   2   5   9       68.55       64.43      2.01 o 
   3   5   9       17.39       21.21      0.93 o 
   4   5   9       13.08       12.80      0.62 o 
   5   5   9        0.03        0.64      0.43 o 
   6   5   9       44.08       43.33      2.59 o 
 -13   6   9        0.03        0.79      1.00 o 
 -12   6   9       10.90       13.74      0.99 o 
 -11   6   9       41.84       44.85      1.31 o 
 -10   6   9        0.37        0.41      0.34 o 
  -9   6   9        3.16        3.97      0.61 o 
  -8   6   9        0.81        1.71      1.28 o 
  -7   6   9       81.65       72.93      3.93 o 
  -6   6   9       43.40       46.49      1.84 o 
  -5   6   9      781.36      715.92     13.52 o 
  -4   6   9        8.59        8.56      0.82 o 
  -3   6   9      675.09      667.70     13.90 o 
  -2   6   9       19.42       15.38      1.09 o 
  -1   6   9       48.47       53.14      1.75 o 
   0   6   9       13.99       10.88      0.67 o 
   1   6   9        0.38        0.47      0.60 o 
   2   6   9        1.68        1.65      0.38 o 
   3   6   9        0.00       -0.34      0.34 o 
   4   6   9        8.72        7.27      0.86 o 
   5   6   9        1.60        2.27      0.24 o 
 -12   7   9       28.38       35.24      2.11 o 
 -11   7   9       69.75       85.67      2.84 o 
 -10   7   9       22.92       21.48      1.79 o 
  -9   7   9       39.10       38.14      2.06 o 
  -8   7   9        4.90        4.44      1.25 o 
  -7   7   9        1.51        2.62      1.16 o 
  -6   7   9        0.09       -0.04      0.54 o 
  -5   7   9      125.45      130.87      3.29 o 
  -4   7   9       22.62       24.02      1.22 o 
  -3   7   9      133.19      146.81      3.67 o 
  -2   7   9      122.72      124.85      3.52 o 
  -1   7   9        7.17        6.11      0.98 o 
   0   7   9       12.30       16.20      0.93 o 
   1   7   9       83.92       84.72      2.60 o 
   2   7   9       10.81        8.94      0.62 o 
   3   7   9        3.93        4.22      0.71 o 
   4   7   9        2.56        3.31      0.33 o 
   5   7   9        1.70        1.73      1.02 o 
 -12   8   9        0.44        0.45      1.13 o 
 -11   8   9        8.27        9.53      0.87 o 
 -10   8   9        3.73        5.66      1.18 o 
  -9   8   9       23.79       21.59      1.48 o 
  -8   8   9        2.91        3.30      1.10 o 
  -7   8   9        0.30        0.92      1.04 o 
  -6   8   9       19.87       18.48      1.70 o 
  -5   8   9        0.17        1.23      1.69 o 
  -4   8   9       26.29       30.27      1.31 o 
  -3   8   9       46.37       49.68      1.88 o 
  -2   8   9       36.15       42.56      1.92 o 
  -1   8   9        9.56       11.18      0.79 o 
   0   8   9       32.34       34.39      1.65 o 
   1   8   9       31.86       37.76      1.58 o 
   2   8   9       15.87       19.05      0.90 o 
   3   8   9        2.58        4.92      0.67 o 
   4   8   9        0.82        0.63      0.22 o 
 -10   9   9        5.17        3.24      0.66 o 
  -9   9   9       50.81       61.68      4.66 o 
  -8   9   9        4.41        4.18      0.94 o 
  -7   9   9        7.48        7.33      1.78 o 
  -6   9   9        0.68       -0.18      1.98 o 
  -5   9   9        8.71        6.79      2.51 o 
  -4   9   9       98.56       97.14     10.97 o 
  -3   9   9        4.52        6.45      0.96 o 
  -2   9   9       10.98       13.15      0.99 o 
  -1   9   9        1.08        1.51      0.49 o 
   0   9   9       71.41       73.92      2.37 o 
   1   9   9       55.36       65.00      2.12 o 
   2   9   9       21.22       21.33      1.60 o 
   3   9   9        6.95        6.74      0.46 o 
  -8  10   9       20.10       22.73      1.87 o 
  -7  10   9        4.33        5.43      1.98 o 
  -6  10   9        2.43        3.35      1.88 o 
  -5  10   9        6.64        5.53      2.02 o 
  -4  10   9        4.60        3.67      2.18 o 
  -3  10   9       26.05       25.75      2.22 o 
  -2  10   9       10.26       12.03      1.33 o 
  -1  10   9        6.56        5.77      0.50 o 
   0  10   9       60.36       76.20      2.56 o 
   1  10   9       29.32       31.02      1.21 o 
  -6  11   9        9.29       12.40      1.92 o 
  -5  11   9        4.37        4.40      1.72 o 
  -4  11   9        1.22        0.11      1.58 o 
  -3  11   9        4.93        4.82      2.00 o 
  -2  11   9       16.72       14.87      0.79 o 
 -14   0  10       23.28       20.02      1.51 o 
 -13   0  10       24.44       33.15      6.04 o 
 -12   0  10      115.50      124.67      7.05 o 
 -11   0  10       65.60       53.72      3.39 o 
 -10   0  10        3.80        1.01      0.66 o 
  -9   0  10       67.34       68.04      3.12 o 
  -8   0  10        0.44        0.32      0.60 o 
  -7   0  10       13.58       10.49      0.66 o 
  -6   0  10        0.67        0.26      0.50 o 
  -5   0  10        2.37        3.54      0.35 o 
  -4   0  10      176.43      169.38      5.01 o 
  -3   0  10      203.88      199.06      5.60 o 
  -2   0  10      168.53      175.38      6.12 o 
  -1   0  10      219.32      215.77      5.83 o 
   0   0  10      112.06      111.88      6.83 o 
   1   0  10        9.27        8.65      1.02 o 
   2   0  10       40.09       36.75      1.87 o 
   3   0  10       29.12       24.82      2.88 o 
   4   0  10       10.32       11.81      1.57 o 
   5   0  10        0.54       -0.56      1.04 o 
   6   0  10       16.12       17.81      1.41 o 
 -14   1  10       63.25       70.87      2.85 o 
 -13   1  10       13.82       16.85      0.81 o 
 -12   1  10        2.92        1.36      0.47 o 
 -11   1  10        1.97        1.11      0.43 o 
 -10   1  10        0.07        0.02      0.45 o 
  -9   1  10      136.90      119.43      2.52 o 
  -8   1  10        5.16        4.00      0.38 o 
  -7   1  10        0.06       -0.15      0.25 o 
  -6   1  10      108.88       99.88      2.56 o 
  -5   1  10       29.85       27.69      1.19 o 
  -4   1  10      310.75      293.96      4.91 o 
  -3   1  10       27.27       29.06      0.87 o 
  -2   1  10        0.74        1.36      0.81 o 
  -1   1  10       15.15       15.61      1.02 o 
   0   1  10       68.47       68.84      2.49 o 
   1   1  10        0.13        1.00      0.80 o 
   2   1  10      115.67      109.56      3.48 o 
   3   1  10       23.55       21.28      1.21 o 
   4   1  10       70.76       56.66      1.95 o 
   5   1  10       11.75       12.48      1.11 o 
   6   1  10        2.69        1.81      0.69 o 
 -14   2  10       12.12       16.77      1.67 o 
 -13   2  10        0.62        0.90      0.38 o 
 -12   2  10       62.55       64.16      2.44 o 
 -11   2  10       19.63       14.42      0.70 o 
 -10   2  10        5.79        5.74      0.60 o 
  -9   2  10       47.01       40.09      1.15 o 
  -8   2  10       61.36       52.44      1.28 o 
  -7   2  10      104.67      105.20      2.20 o 
  -6   2  10       85.68       73.97      2.37 o 
  -5   2  10      186.97      170.28      3.29 o 
  -4   2  10        3.92        4.10      0.42 o 
  -3   2  10      149.64      147.35      3.16 o 
  -2   2  10       24.16       21.09      0.75 o 
  -1   2  10        3.77        2.71      0.27 o 
   0   2  10      117.73      119.70      2.52 o 
   1   2  10       23.42       26.36      1.21 o 
   2   2  10       16.67       17.81      1.25 o 
   3   2  10       19.07       18.79      1.11 o 
   4   2  10        4.96        3.99      0.68 o 
   5   2  10        0.83        1.38      1.17 o 
 -14   3  10        0.98        0.86      0.40 o 
 -13   3  10        2.27        3.36      0.47 o 
 -12   3  10        1.04        0.49      0.53 o 
 -11   3  10       44.87       42.74      1.88 o 
 -10   3  10        0.72        0.50      0.38 o 
  -9   3  10       22.11       19.55      0.75 o 
  -8   3  10       64.52       55.83      1.34 o 
  -7   3  10       15.01       14.87      0.86 o 
  -6   3  10      489.85      480.12      8.16 o 
  -5   3  10       40.07       36.98      1.11 o 
  -4   3  10       77.74       72.78      1.88 o 
  -3   3  10       64.36       61.03      2.46 o 
  -2   3  10      138.68      134.23      3.97 o 
  -1   3  10      108.73      117.88      2.95 o 
   0   3  10        1.81        0.62      0.38 o 
   1   3  10        0.38        0.80      0.25 o 
   2   3  10        7.43        8.91      1.00 o 
   3   3  10        5.67        6.49      0.85 o 
   4   3  10        1.39        0.68      0.62 o 
   5   3  10        2.96        2.48      0.68 o 
 -13   4  10        0.35        2.20      0.79 o 
 -12   4  10       52.51       52.16      1.50 o 
 -11   4  10       51.56       48.25      2.06 o 
 -10   4  10        7.09        6.86      0.61 o 
  -9   4  10       13.69       12.48      0.86 o 
  -8   4  10       28.38       21.80      1.04 o 
  -7   4  10      271.92      231.48      4.35 o 
  -6   4  10      525.71      477.72      8.55 o 
  -5   4  10       39.29       38.88      1.34 o 
  -4   4  10      125.06      119.27      2.78 o 
  -3   4  10       12.53        9.35      0.62 o 
  -2   4  10       34.80       29.04      1.38 o 
  -1   4  10        6.95        6.92      0.48 o 
   0   4  10       55.34       64.47      2.34 o 
   1   4  10        1.33        1.16      0.29 o 
   2   4  10        0.17        0.56      0.24 o 
   3   4  10        3.11        3.25      1.00 o 
   4   4  10        0.14        0.08      0.63 o 
   5   4  10        6.04        5.94      0.98 o 
 -13   5  10        1.28        1.22      0.70 o 
 -12   5  10        8.87       11.34      1.54 o 
 -11   5  10       45.48       38.32      1.53 o 
 -10   5  10        2.17        2.04      0.73 o 
  -9   5  10        6.41        5.38      0.75 o 
  -8   5  10        1.53        1.55      0.59 o 
  -7   5  10       39.46       38.65      1.34 o 
  -6   5  10      230.43      214.59      4.30 o 
  -5   5  10      120.69      108.26      2.59 o 
  -4   5  10       40.03       45.16      1.47 o 
  -3   5  10       59.79       58.94      1.99 o 
  -2   5  10        7.47        6.47      0.61 o 
  -1   5  10       41.59       40.66      1.38 o 
   0   5  10      106.73      130.11      3.20 o 
   1   5  10        0.08        0.66      0.32 o 
   2   5  10        6.35        7.10      0.86 o 
   3   5  10        1.65        2.66      0.25 o 
   4   5  10       24.94       27.17      2.07 o 
   5   5  10       23.24       23.48      1.64 o 
 -12   6  10        0.11        0.55      0.53 o 
 -11   6  10        0.02        0.60      0.62 o 
 -10   6  10        6.25        8.96      0.84 o 
  -9   6  10       26.42       24.82      1.57 o 
  -8   6  10       51.28       50.91      1.79 o 
  -7   6  10       26.64       24.26      1.13 o 
  -6   6  10       11.74        9.38      0.73 o 
  -5   6  10        3.29        5.88      1.26 o 
  -4   6  10      296.21      309.77      6.76 o 
  -3   6  10      531.40      565.00     11.83 o 
  -2   6  10      107.52      125.14      3.09 o 
  -1   6  10       26.26       27.32      1.06 o 
   0   6  10      113.37      126.40      3.07 o 
   1   6  10        0.51        0.26      0.75 o 
   2   6  10        0.24       -0.39      0.68 o 
   3   6  10        1.08        1.33      0.57 o 
   4   6  10        2.26        2.36      0.92 o 
 -12   7  10        1.52        2.74      1.18 o 
 -11   7  10        0.00        1.24      0.61 o 
 -10   7  10        2.05        4.45      0.75 o 
  -9   7  10        5.99        8.41      0.94 o 
  -8   7  10        0.24        0.10      0.59 o 
  -7   7  10       18.58       19.28      1.09 o 
  -6   7  10        0.03       -0.43      0.48 o 
  -5   7  10        7.72        9.25      0.73 o 
  -4   7  10       24.20       24.17      1.47 o 
  -3   7  10      204.14      215.51      4.92 o 
  -2   7  10       99.36      117.18      3.01 o 
  -1   7  10       90.67      109.82      3.10 o 
   0   7  10       76.32       73.63      2.27 o 
   1   7  10        3.84        3.26      0.40 o 
   2   7  10       21.58       20.84      1.00 o 
   3   7  10        0.80        1.12      0.64 o 
 -11   8  10       12.58        9.91      1.77 o 
 -10   8  10        3.41        4.53      0.58 o 
  -9   8  10        6.12        8.75      1.32 o 
  -8   8  10        1.59        3.85      0.62 o 
  -7   8  10       11.03        9.66      0.75 o 
  -6   8  10       35.83       32.71      1.29 o 
  -5   8  10       18.51       26.90      3.96 o 
  -4   8  10       23.63       24.42      1.71 o 
  -3   8  10        1.85        3.26      0.54 o 
  -2   8  10       25.79       32.06      2.04 o 
  -1   8  10       16.90       21.73      0.95 o 
   0   8  10       10.02       12.12      1.13 o 
   1   8  10       35.48       42.34      1.40 o 
   2   8  10       12.88       12.05      0.83 o 
  -9   9  10        4.44        2.48      1.90 o 
  -8   9  10        2.87        1.85      0.59 o 
  -7   9  10        3.93        4.61      0.67 o 
  -6   9  10        1.43        1.39      0.59 o 
  -5   9  10        0.00        0.53      0.69 o 
  -4   9  10      114.43      118.57      5.21 o 
  -3   9  10       69.23       82.49      2.91 o 
  -2   9  10        4.73        5.98      0.54 o 
  -1   9  10       49.09       48.92      1.82 o 
   0   9  10        0.60        1.01      0.32 o 
   1   9  10        0.42        1.08      0.43 o 
  -6  10  10        0.50        0.17      1.01 o 
  -5  10  10        1.07        1.46      0.43 o 
  -4  10  10        2.37        2.15      0.41 o 
  -3  10  10       16.97       22.11      1.05 o 
  -2  10  10        0.31       -0.04      0.42 o 
  -1  10  10        1.24        2.27      1.16 o 
 -14   1  11       42.80       53.64      2.26 o 
 -13   1  11        6.97       11.28      1.18 o 
 -12   1  11       10.17       11.52      0.60 o 
 -11   1  11        0.05        1.04      0.41 o 
 -10   1  11        2.67        3.05      0.39 o 
  -9   1  11      102.63       93.58      2.09 o 
  -8   1  11       12.24       14.15      0.54 o 
  -7   1  11        0.90        0.99      0.33 o 
  -6   1  11       20.79       19.41      0.75 o 
  -5   1  11       12.17        8.99      0.44 o 
  -4   1  11       73.75       64.78      1.94 o 
  -3   1  11        2.42        2.95      0.80 o 
  -2   1  11        0.78        1.06      0.70 o 
  -1   1  11       53.03       49.35      1.79 o 
   0   1  11       43.81       46.19      1.80 o 
   1   1  11        6.42        5.11      1.29 o 
   2   1  11      104.03      101.34      4.09 o 
   3   1  11        7.90        8.41      1.06 o 
   4   1  11        0.00        0.68      0.71 o 
 -14   2  11        1.64        2.44      0.38 o 
 -13   2  11        3.81        5.42      0.54 o 
 -12   2  11        2.75        5.69      0.52 o 
 -11   2  11       10.82       13.33      0.57 o 
 -10   2  11        0.65        1.08      0.40 o 
  -9   2  11       75.70       65.66      1.73 o 
  -8   2  11       49.99       37.25      1.23 o 
  -7   2  11      130.79      111.61      2.49 o 
  -6   2  11        9.76       12.50      0.64 o 
  -5   2  11        0.93        0.95      0.30 o 
  -4   2  11       17.46       14.84      0.79 o 
  -3   2  11      137.06      144.88      4.90 o 
  -2   2  11        4.27        4.47      0.86 o 
  -1   2  11       19.79       20.21      1.09 o 
   0   2  11        0.22        1.01      0.73 o 
   1   2  11       19.77       19.34      1.16 o 
   2   2  11       15.15       12.87      0.89 o 
   3   2  11        0.95        0.59      0.86 o 
   4   2  11        8.36        8.60      0.94 o 
 -13   3  11        1.89        1.22      0.43 o 
 -12   3  11        3.99        5.49      0.64 o 
 -11   3  11        5.80        7.29      0.67 o 
 -10   3  11       17.10       13.78      0.88 o 
  -9   3  11       50.99       45.96      1.76 o 
  -8   3  11       69.76       62.60      1.82 o 
  -7   3  11       13.93       11.99      0.69 o 
  -6   3  11      521.75      512.65      9.58 o 
  -5   3  11        2.77        3.48      0.41 o 
  -4   3  11      159.39      157.17      3.42 o 
  -3   3  11       84.42       85.12      2.10 o 
  -2   3  11        0.14        0.55      0.23 o 
  -1   3  11       60.25       56.80      2.30 o 
   0   3  11        9.47        8.45      1.00 o 
   1   3  11        0.36       -0.09      0.74 o 
   2   3  11        4.45        3.35      0.70 o 
   3   3  11        0.52        0.17      0.53 o 
   4   3  11       14.62       13.70      1.39 o 
 -13   4  11        2.64        3.41      0.44 o 
 -12   4  11        9.58       15.06      1.05 o 
 -11   4  11        0.65       -0.02      0.56 o 
 -10   4  11        4.71        6.15      0.72 o 
  -9   4  11       19.97       23.00      1.07 o 
  -8   4  11        1.25        0.29      0.44 o 
  -7   4  11       62.21       55.93      1.78 o 
  -6   4  11       75.42       71.82      1.98 o 
  -5   4  11       37.51       35.87      1.18 o 
  -4   4  11      195.19      194.65      4.04 o 
  -3   4  11       76.22       85.66      2.36 o 
  -2   4  11       57.15       62.88      1.83 o 
  -1   4  11        0.97        0.96      0.43 o 
   0   4  11        7.55       10.87      1.12 o 
   1   4  11       42.71       39.95      1.96 o 
   2   4  11        0.12        0.25      0.80 o 
   3   4  11        0.32       -0.40      0.59 o 
 -12   5  11        0.06       -0.28      0.41 o 
 -11   5  11        0.42        0.17      0.52 o 
 -10   5  11       26.42       24.95      1.15 o 
  -9   5  11        6.61        6.63      0.95 o 
  -8   5  11        5.72        5.22      0.83 o 
  -7   5  11        5.31        8.67      0.79 o 
  -6   5  11      104.65       93.05      2.42 o 
  -5   5  11        8.02       12.62      0.70 o 
  -4   5  11       56.53       53.19      1.66 o 
  -3   5  11      112.99      121.99      3.04 o 
  -2   5  11       14.84       17.13      0.79 o 
  -1   5  11       94.10      102.86      4.82 o 
   0   5  11        3.92        3.96      1.00 o 
   1   5  11        0.00        0.15      0.86 o 
   2   5  11        3.11        3.10      0.82 o 
   3   5  11        8.03        7.58      0.95 o 
 -12   6  11        1.21        1.48      1.21 o 
 -11   6  11        6.88        8.82      0.94 o 
 -10   6  11        6.42       10.97      2.43 o 
  -9   6  11        3.47        7.15      0.71 o 
  -8   6  11        2.16        2.14      0.62 o 
  -7   6  11       11.73        8.73      0.65 o 
  -6   6  11        1.93        1.60      0.44 o 
  -5   6  11        1.44        1.00      0.43 o 
  -4   6  11       64.87       66.48      1.98 o 
  -3   6  11      115.42      126.70      3.09 o 
  -2   6  11        5.99       10.64      0.57 o 
  -1   6  11      181.09      196.80      4.34 o 
   0   6  11       40.55       45.36      1.99 o 
   1   6  11       25.70       30.95      1.56 o 
   2   6  11        2.17        1.21      0.86 o 
 -11   7  11       27.09       35.15      2.64 o 
 -10   7  11       85.84       97.39      3.41 o 
  -9   7  11       63.87       72.27      2.80 o 
  -8   7  11        8.03       11.17      0.77 o 
  -7   7  11       27.97       27.88      1.16 o 
  -6   7  11        3.83        4.72      0.67 o 
  -5   7  11        7.66       10.00      0.68 o 
  -4   7  11        9.26        8.63      0.85 o 
  -3   7  11       12.63       13.36      0.66 o 
  -2   7  11       71.28       90.18      2.60 o 
  -1   7  11       52.23       59.24      1.90 o 
   0   7  11       50.39       48.32      2.41 o 
   1   7  11        2.13        0.74      0.93 o 
   2   7  11        5.34        5.11      0.99 o 
  -9   8  11        0.33       -0.82      0.82 o 
  -8   8  11        2.84        5.50      0.98 o 
  -7   8  11       13.18       14.95      0.90 o 
  -6   8  11        5.18        8.35      0.62 o 
  -5   8  11        0.98        2.49      0.78 o 
  -4   8  11        0.32        0.44      0.42 o 
  -3   8  11       24.63       28.23      1.08 o 
  -2   8  11        5.28        6.97      0.45 o 
  -1   8  11       47.71       50.68      1.57 o 
   0   8  11        6.21        8.37      0.41 o 
  -8   9  11        1.28        2.69      0.46 o 
  -7   9  11       31.65       45.54      2.02 o 
  -6   9  11        8.27        8.82      0.62 o 
  -5   9  11        0.33        0.55      0.35 o 
  -4   9  11        0.01        0.09      0.29 o 
  -3   9  11        2.75        4.65      0.60 o 
  -2   9  11        1.76        2.15      0.26 o 
  -1   9  11        6.66        7.40      0.42 o 
 -13   0  12        2.16        1.37      1.38 o 
 -12   0  12        4.30        3.76      1.68 o 
 -11   0  12        5.12        6.12      1.51 o 
 -10   0  12       38.99       44.68      4.37 o 
  -9   0  12       28.64       24.46      2.03 o 
  -8   0  12        0.53        0.86      1.15 o 
  -7   0  12       74.11       82.72      2.96 o 
  -6   0  12        0.01        1.51      0.96 o 
  -5   0  12       28.29       29.57      1.51 o 
  -4   0  12      211.31      218.35     17.08 o 
  -3   0  12       29.83       33.34      2.06 o 
  -2   0  12        3.98        2.81      1.26 o 
  -1   0  12        0.43        0.81      1.47 o 
   0   0  12        0.01        0.29      1.50 o 
   1   0  12       23.57       25.07      2.19 o 
   2   0  12       60.62       62.58      3.27 o 
   3   0  12        0.07        0.69      0.93 o 
 -13   1  12        2.71        2.75      1.00 o 
 -12   1  12        0.07        0.90      0.83 o 
 -11   1  12        2.87        3.00      0.76 o 
 -10   1  12        9.77        9.62      0.53 o 
  -9   1  12        1.63        3.15      0.51 o 
  -8   1  12        2.62        2.29      0.87 o 
  -7   1  12       54.96       48.91      1.73 o 
  -6   1  12        7.21        7.21      0.78 o 
  -5   1  12       22.01       19.74      1.14 o 
  -4   1  12       60.57       64.56      1.80 o 
  -3   1  12       44.58       46.47      1.46 o 
  -2   1  12        0.39        0.20      0.96 o 
  -1   1  12        0.69        0.66      0.96 o 
   0   1  12        7.97        9.46      1.27 o 
   1   1  12        0.00        0.03      0.97 o 
   2   1  12       25.52       26.66      1.78 o 
   3   1  12        0.54        0.13      0.88 o 
 -13   2  12        0.81        1.02      1.10 o 
 -12   2  12       10.95       14.67      0.64 o 
 -11   2  12        5.89        5.57      0.46 o 
 -10   2  12       15.64       14.52      0.68 o 
  -9   2  12        2.60        1.70      0.35 o 
  -8   2  12        0.28        0.18      0.30 o 
  -7   2  12       19.31       19.07      0.78 o 
  -6   2  12       81.50       81.86      2.64 o 
  -5   2  12      110.62      120.34      3.37 o 
  -4   2  12      175.17      173.37      4.19 o 
  -3   2  12       24.30       28.54      1.35 o 
  -2   2  12       27.50       32.90      1.80 o 
  -1   2  12        0.98        1.39      0.99 o 
   0   2  12        0.52        0.34      1.11 o 
   1   2  12        9.56       12.58      1.25 o 
   2   2  12        3.69        5.29      0.88 o 
   3   2  12        2.11        2.32      0.91 o 
 -12   3  12        0.01       -0.03      0.45 o 
 -11   3  12        0.41        0.40      0.36 o 
 -10   3  12       26.52       22.98      0.91 o 
  -9   3  12       28.91       33.45      1.04 o 
  -8   3  12       11.37       10.57      0.61 o 
  -7   3  12       24.88       21.58      0.85 o 
  -6   3  12       37.85       46.78      1.42 o 
  -5   3  12       20.73       25.22      1.38 o 
  -4   3  12      135.31      152.29      5.67 o 
  -3   3  12      109.34      122.10      4.78 o 
  -2   3  12       49.89       50.37      2.54 o 
  -1   3  12       63.36       69.81      2.34 o 
   0   3  12        0.15        0.31      0.67 o 
   1   3  12        3.50        6.01      1.63 o 
   2   3  12        0.07        0.43      1.11 o 
 -12   4  12        1.64        4.80      0.52 o 
 -11   4  12        4.93        5.52      0.50 o 
 -10   4  12       26.77       26.88      1.07 o 
  -9   4  12        5.68        7.30      1.05 o 
  -8   4  12        8.18       12.68      0.68 o 
  -7   4  12       20.41       22.26      0.87 o 
  -6   4  12        0.00        0.21      0.28 o 
  -5   4  12       67.65       66.91      1.70 o 
  -4   4  12      141.32      147.67      3.42 o 
  -3   4  12        3.96        3.31      0.90 o 
  -2   4  12       33.23       41.42      1.64 o 
  -1   4  12       14.56       15.03      1.04 o 
   0   4  12        7.76        8.37      0.98 o 
   1   4  12        8.33        9.41      1.53 o 
 -11   5  12        1.92        0.33      0.58 o 
 -10   5  12       38.14       39.69      1.59 o 
  -9   5  12       39.46       38.77      1.70 o 
  -8   5  12        6.60        7.58      0.55 o 
  -7   5  12        5.47        7.65      0.53 o 
  -6   5  12        0.98        0.46      0.33 o 
  -5   5  12       76.57       87.76      2.32 o 
  -4   5  12       90.32      103.05      2.54 o 
  -3   5  12       22.48       24.28      0.84 o 
  -2   5  12        1.01        4.75      1.51 o 
  -1   5  12        9.13       10.12      1.28 o 
   0   5  12       19.34       23.78      1.31 o 
   1   5  12        1.86        1.57      1.24 o 
 -11   6  12       44.28       51.28      2.18 o 
 -10   6  12        1.98        3.02      0.51 o 
  -9   6  12        2.15        3.26      0.42 o 
  -8   6  12        7.05       12.41      1.24 o 
  -7   6  12        3.18        4.17      0.42 o 
  -6   6  12       48.29       53.21      1.51 o 
  -5   6  12        7.84        7.54      0.46 o 
  -4   6  12        2.23        4.49      0.34 o 
  -3   6  12        0.62        1.11      0.49 o 
  -2   6  12       48.03       54.35      2.41 o 
  -1   6  12      269.12      304.28      7.63 o 
   0   6  12       41.85       47.77      2.00 o 
 -10   7  12        0.31        0.88      0.35 o 
  -9   7  12        1.69        1.31      0.38 o 
  -8   7  12        2.63        7.02      1.20 o 
  -7   7  12        0.50        1.59      0.47 o 
  -6   7  12        2.10        1.75      0.80 o 
  -5   7  12        0.03       -0.16      0.75 o 
  -4   7  12        0.12       -0.37      0.37 o 
  -3   7  12        2.27        3.20      0.51 o 
  -2   7  12        0.41        0.10      0.71 o 
  -1   7  12       32.26       28.89      1.58 o 
  -8   8  12        0.57        2.25      0.34 o 
  -7   8  12        3.53        8.59      0.53 o 
  -6   8  12        0.33        1.51      0.67 o 
  -5   8  12        1.57        2.28      0.76 o 
  -4   8  12        0.07        1.36      0.56 o 
  -3   8  12       14.60       17.72      1.28 o 
 -12   1  13       31.86       38.89      2.61 o 
 -11   1  13        4.46        5.54      0.78 o 
 -10   1  13        2.28        2.59      0.77 o 
  -9   1  13        0.34        1.01      0.89 o 
  -8   1  13        0.62       -0.44      0.82 o 
  -7   1  13       66.12       74.75      2.29 o 
  -6   1  13        1.43        1.64      1.06 o 
  -5   1  13        1.82        3.60      1.09 o 
  -4   1  13        0.05        0.45      0.85 o 
  -3   1  13        0.04        0.34      0.81 o 
  -2   1  13        7.93        9.14      1.02 o 
  -1   1  13        0.60        0.43      0.99 o 
   0   1  13        3.75        3.42      0.89 o 
   1   1  13        5.09        5.38      1.03 o 
 -12   2  13       23.13       25.27      2.15 o 
 -11   2  13        0.63        0.99      1.09 o 
 -10   2  13        5.78        8.05      1.01 o 
  -9   2  13        5.03        9.13      1.05 o 
  -8   2  13        1.56        1.20      0.86 o 
  -7   2  13        4.40        3.59      0.84 o 
  -6   2  13       64.50       65.72      2.00 o 
  -5   2  13       61.17       63.24      1.91 o 
  -4   2  13        1.14        3.56      1.05 o 
  -3   2  13        5.16        6.18      1.20 o 
  -2   2  13       18.65       21.35      1.57 o 
  -1   2  13       28.83       36.26      2.80 o 
   0   2  13        0.01       -0.33      1.12 o 
 -11   3  13        6.92        6.89      1.21 o 
 -10   3  13        0.93        2.29      0.87 o 
  -9   3  13        2.40        2.78      0.90 o 
  -8   3  13       11.79       12.49      1.07 o 
  -7   3  13        4.43        4.56      0.86 o 
  -6   3  13       74.32       80.17      2.32 o 
  -5   3  13       15.89       18.95      1.08 o 
  -4   3  13      109.76      130.54      3.59 o 
  -3   3  13       21.06       26.31      2.08 o 
  -2   3  13       59.20       64.48      2.55 o 
  -1   3  13       35.12       38.97      2.68 o 
   0   3  13        0.28        1.65      1.18 o 
 -11   4  13        0.04       -0.59      1.28 o 
 -10   4  13       38.21       38.78      1.69 o 
  -9   4  13        0.29       -0.01      0.82 o 
  -8   4  13        1.44        3.45      0.87 o 
  -7   4  13        9.21       14.82      1.03 o 
  -6   4  13        0.22        0.81      0.72 o 
  -5   4  13       14.89       15.72      1.09 o 
  -4   4  13       48.45       55.06      1.98 o 
  -3   4  13        5.67        5.70      0.72 o 
  -2   4  13      102.02      110.97      4.98 o 
  -1   4  13       17.23       19.76      1.94 o 
 -10   5  13        0.34        0.53      1.01 o 
  -9   5  13        8.30        8.50      1.00 o 
  -8   5  13        8.48       14.81      1.24 o 
  -7   5  13        0.18        0.87      0.77 o 
  -6   5  13        0.31        0.25      0.71 o 
  -5   5  13        6.61        9.72      0.90 o 
  -4   5  13       19.66       22.58      1.09 o 
  -3   5  13       13.46       19.15      1.02 o 
  -2   5  13        2.98        4.83      1.19 o 
  -8   6  13        0.14       -0.57      0.86 o 
  -7   6  13        1.23        0.28      1.03 o 
  -6   6  13        0.50       -0.18      0.72 o 
  -5   6  13        0.30       -0.59      0.65 o 
  -4   6  13        0.62        0.65      0.67 o 
  -3   6  13        0.00        0.20      0.63 o 
  -6   7  13        1.01        1.10      0.99 o 
  -5   7  13        0.72        0.24      0.82 o 
 -10   0  14        4.91        5.82      1.77 o 
  -9   0  14        2.99        2.32      1.82 o 
  -8   0  14        2.08        1.47      1.80 o 
  -7   0  14        8.58        4.57      1.84 o 
  -6   0  14       12.08        7.59      1.84 o 
  -5   0  14        3.34        9.94      1.96 o 
  -4   0  14        6.42        8.24      1.19 o 
  -3   0  14        5.16        4.81      1.49 o 
 -10   1  14        1.01        2.16      1.62 o 
  -9   1  14       18.21       19.26      1.65 o 
  -8   1  14        7.40        5.38      1.34 o 
  -7   1  14        9.50       12.56      1.18 o 
  -6   1  14        0.97        0.59      0.88 o 
  -5   1  14        0.21        0.57      0.82 o 
  -4   1  14       19.01       19.76      1.36 o 
  -3   1  14        0.10        0.11      0.92 o 
  -2   1  14        1.61        1.47      1.20 o 
  -9   2  14        6.53        6.01      1.28 o 
  -8   2  14        0.68        0.80      0.92 o 
  -7   2  14        1.67        2.43      0.91 o 
  -6   2  14       27.12       31.53      1.41 o 
  -5   2  14       47.91       52.57      1.83 o 
  -4   2  14       42.04       46.74      2.10 o 
  -3   2  14        5.38        7.14      1.11 o 
  -2   2  14       22.39       26.48      1.91 o 
  -9   3  14        4.29        2.87      1.65 o 
  -8   3  14       30.65       28.48      1.38 o 
  -7   3  14        1.39        1.90      0.84 o 
  -6   3  14        1.90        2.45      0.85 o 
  -5   3  14        7.09        7.04      1.09 o 
  -4   3  14        0.96        0.78      0.80 o 
  -3   3  14        3.11        9.77      1.39 o 
  -7   4  14        2.19        1.22      0.98 o 
  -6   4  14        0.04        0.46      0.88 o 
  -5   4  14        7.15        9.27      0.99 o 
  -4   4  14       12.85       14.86      1.11 o 
                                                 
